# Supplementary material for: Larger models yield better results? Streamlined severity classification of ADHD-related concerns using BERT-based knowledge distillation
Source: PLoS One. 2025 Feb 6;20(2):e0315829. doi: 10.1371/journal.pone.0315829 (PMC11801592; doi:10.1371/journal.pone.0315829)
Supplement: S1 File — (CSV) [file pone.0315829.s001.csv]

author	body	created_utc	id	num_comments	score	subreddit	title	upvote_ratio	url
HotConversation1273	A few months ago I was accepted into this full time software engineering fellowship and it’s made me realize that I CANNOT work sustainably to save my life. It’s so hard to prioritize my time when I get so hyper focused on each task or just on something completely irrelevant. I was just diagnosed last year so I’m still learning how to learn with ADHD but I feel even more pressure to work so much …	2021-12-22T18:32:56.000Z	rmbjwb	1	1	ADHD	I get extremely anxious if I’m not working 24/7	1	https://www.reddit.com/r/ADHD/comments/rmbjwb/i_get_extremely_anxious_if_im_not_working_247/
snorefestt	Hey guys, I was curious if anyone else has the same issue as me. My apartment is a fucking pigsty, with no exaggeration of the word. I live by myself and my house is beyond messy into dirty, I haven't been able to have anyone over for months. My girlfriend has a few preteen/teen kids and is working two jobs right now, and I spend most of my time at her place. She has very little time to clean, an…	2021-12-22T18:24:25.000Z	rmbd1y	3	5	ADHD	I can't will myself to clean my own house, but feel incredibly motivated to clean my girlfriends place?	1	https://www.reddit.com/r/ADHD/comments/rmbd1y/i_cant_will_myself_to_clean_my_own_house_but_feel/
etyf12	i have 6 exams in the next 2 weeks one of them on monday and i havent studied for any of them and i feel overwhelmed from all of this and now i cant sit down and study for the exams and i dont know how to deal with this, maybe someone here can give me some tips on how to sit myself down and study or maybe with how not to get so overwhelmed from every little thing. thx	2021-12-22T18:22:52.000Z	rmbbvu	1	2	ADHD	i need some help	1	https://www.reddit.com/r/ADHD/comments/rmbbvu/i_need_some_help/
GetHairOrDieTryin	Is there anyone out there that is struggling with ADD/ADHD that’s interesting in chatting for a bit? Maybe sharing struggles and advising each other on tips and tricks that we both may have? I got diagnosed approximately two months ago and I’m still in the process of figuring out meds. Haven’t tried therapy yet! I’m 27 years old and from Sweden, currently in medical school and definitely struggli…	2021-12-22T18:20:35.000Z	rmba1t	3	2	ADHD	Anyone up for a chat?	1	https://www.reddit.com/r/ADHD/comments/rmba1t/anyone_up_for_a_chat/
ZeroTransPat	Whenever I get hungry, I never eat because I don't know what to eat. So I end up having pizza because its easy. I obviously can't eat pizza forever but when I'm at work it makes it even more difficult because I'm limited to my area and how busy I am, so I end up ordering out. I could prepare something for work at home but that would require me to think about it and thats difficult to plan. (Adhd.…	2021-12-22T18:18:47.000Z	rmb8lm	2	1	ADHD	Figuring out what to eat sucks	1	https://www.reddit.com/r/ADHD/comments/rmb8lm/figuring_out_what_to_eat_sucks/
[deleted]	[removed]	2021-12-22T18:18:19.000Z	rmb88p	1	1	ADHD	Watching movies at x1.5 playback speed	1	https://www.reddit.com/r/ADHD/comments/rmb88p/watching_movies_at_x15_playback_speed/
Used_Inspection2618	I’m on 20 mg of Lexapro and 50 mg Vyvanse and was wondering if anyone has drank alcohol while being on an antidepressant and stimulant? And what was your experience like? I take Vyvanse in the morning and Lexapro at night. If I’m drinking at night should I just skip the Lexapro for a day? Or should I skip both?	2021-12-22T18:15:52.000Z	rmb6f2	4	1	ADHD	Drinking while on meds?	1	https://www.reddit.com/r/ADHD/comments/rmb6f2/drinking_while_on_meds/
TheToastyToad	I've recently had a big lifestyle change, with a new job and part time study so I'm carrying a big mental weight. Pre 6 months ago I was surviving fine on my medication but I feel it only fixes whatever mode my mind is in. The last few months have been pushing my brain to the limit to where my medicine doesn't do much and effectively, my brain is in permanent fog mode. Whilst my medicine works in…	2021-12-22T18:13:15.000Z	rmb47u	1	2	ADHD	Using Christmas to take a break	1	https://www.reddit.com/r/ADHD/comments/rmb47u/using_christmas_to_take_a_break/
Field-cave1519	I'm a newly diagnosed 42 yr old female, who started Adderall about a month ago. The 5mg I started with quieted things down in my brain a tiny bit but didn't really do much else. I've gone up to 10mg with a 5mg booster in the afternoon. About 30 mins after the initial dose, I feel calmer and I'm able to internally narrate my thoughts step by step a bit (which is a bit odd for me, although it may b…	2021-12-22T18:11:07.000Z	rmb2i8	1	1	ADHD	Does everyone get the euphoria feeling when they first start their correct medication? I just feel kind of okay?	1	https://www.reddit.com/r/ADHD/comments/rmb2i8/does_everyone_get_the_euphoria_feeling_when_they/
Away_Entertainment29	TL;DR - rough time titrating on concerta for the last two months, each dose either fizzled out, made me exhausted/zoned out and angry, but generally it's great for my symptoms. Feeling really disheartened, if in a similar boat, what worked for you in the end/do you have any advice? So I've been titrating up on concerta for about two months, currently coming to the end of my 36mg. - 18mg worked wo…	2021-12-22T18:09:50.000Z	rmb1ib	1	1	ADHD	Xaggatin: zoned out and angry	1	https://www.reddit.com/r/ADHD/comments/rmb1ib/xaggatin_zoned_out_and_angry/
etyf12	[removed]	2021-12-22T18:09:33.000Z	rmb1av	1	1	ADHD	i need help	1	https://www.reddit.com/r/ADHD/comments/rmb1av/i_need_help/
terrapin09	I have ADHD and I highly suspect I have OCD. I hear a lot about intrusive thoughts and specific obsessions but for me that often isn't my experience? Because of my ADHD all my thoughts come at me at breakneck speed and there's so many of them - it's hard to process them or identify specific obsessions sometimes and as a result I tend to doubt whether I do have OCD or not. Instead, often I just ex…	2021-12-22T18:04:08.000Z	rmawy6	2	2	ADHD	ADHD and OCD	1	https://www.reddit.com/r/ADHD/comments/rmawy6/adhd_and_ocd/
-seeker_	Hello everyone, My life is falling apart and I have to take action now. I go to bed when most people wake up. And these days I stay in bed for the whole day today. Doing literally almost nothing on several days. I started with my internship in september, but had to quit 5 weeks ago because of mental & physical health problems. I am also thinking of quitting my study, for the 5th time!!! I find it…	2021-12-22T18:04:04.000Z	rmawvm	0	2	ADHD	Need your support, advice & help please! Life is falling apart.	1	https://www.reddit.com/r/ADHD/comments/rmawvm/need_your_support_advice_help_please_life_is/
DarkeningLight1	I'm currently working for a temporary employment company. It's interesting work because I switch from firm to firm and things don't stay the same. Now there are times when there's no work but that's not a problem because the contract covers this in between. A blessing because it's like paid offtime. Now here lies also the trap I fall in everytime. I sleep, wake up and there's nothing I get done b…	2021-12-22T18:00:37.000Z	rmatz5	2	2	ADHD	Laziness, Apathie and no motivation	1	https://www.reddit.com/r/ADHD/comments/rmatz5/laziness_apathie_and_no_motivation/
RobGioRomo	I need advice. I don’t know what to do. I’ve ruined my relationship with my wife. She’s had enough and is planning to move out in January. Most of the time, I don’t help with the tasks around the house such as laundry, dishes, taking out the trash, etc…I do them when I remember to or when I can get myself to actually even get them started, but I struggle so much to actually get up and do things. …	2021-12-22T17:59:41.000Z	rmat17	12	4	ADHD	My Wife is leaving me. I need advice.	1	https://www.reddit.com/r/ADHD/comments/rmat17/my_wife_is_leaving_me_i_need_advice/
ZeroTransPat	[removed]	2021-12-22T17:57:44.000Z	rmarjo	1	1	ADHD	Anyone else constantly never know what to eat?	1	https://www.reddit.com/r/ADHD/comments/rmarjo/anyone_else_constantly_never_know_what_to_eat/
[deleted]	[deleted]	2021-12-22T17:56:01.000Z	rmaq6j	1	2	ADHD	Struggling with “positive reframing”	1	https://www.reddit.com/r/ADHD/comments/rmaq6j/struggling_with_positive_reframing/
echidnasarepinky	[removed]	2021-12-22T17:51:25.000Z	rmammx	1	1	ADHD	Real ~125,000 Word ADHD Autobiography (Only Known in Existence) - 20 Years of Hell by Government Screwups	1	https://www.reddit.com/r/ADHD/comments/rmammx/real_125000_word_adhd_autobiography_only_known_in/
yaboiiisaac	[removed]	2021-12-22T17:49:52.000Z	rmalg8	1	1	ADHD	Another just got diagnosed post	1	https://www.reddit.com/r/ADHD/comments/rmalg8/another_just_got_diagnosed_post/
Ok_Impact8279	Hi there, this Reddit page has been helpful since being diagnosed with adhd a couple of months ago. It is funny, because when I see these posts, I think “this is normal”.I am now realizing that most of my best friends I grew up with and consider my only close friends, all have been diagnosed with adhd. I also have close family members with adhd. So, when asking everyone with advice everyone seems…	2021-12-22T17:48:28.000Z	rmake5	1	1	ADHD	Impulsive tendencies	1	https://www.reddit.com/r/ADHD/comments/rmake5/impulsive_tendencies/
shirayuku_desu	Hi, I’m college student who has a boyfriend with ADHD. He has trouble putting focus into his work, despite telling himself he’d do his best for the semester. His under performance put a toll on his mental health, and I feel helpless for not being able to help. Before recommending using meds- He has. I believe he’s taking Adderall, since he always mentions it before studying. But the side effects …	2021-12-22T17:47:23.000Z	rmajk8	3	1	ADHD	Studying tips	1	https://www.reddit.com/r/ADHD/comments/rmajk8/studying_tips/
eht_amgine_enihcam	Some days the Vyvance works really well. Some days I don't feel it. I thought it was just shit sleep patterns or something from me. I knew to avoid citric acid (sodas and OJ) an hour before and after taking my dose. However, I did a proper search on what foods are actually acidic. Oat meal is highly acidic. The cheese I chuck on is also acidic. I think this is what killed the Vyvance. Just lookin…	2021-12-22T17:47:21.000Z	rmajji	4	3	ADHD	What would be the perfect adhd breakfast?	1	https://www.reddit.com/r/ADHD/comments/rmajji/what_would_be_the_perfect_adhd_breakfast/
Queenside24	I started stimulants a few months ago. Everyday I drank a ton of water, but I still felt awful at the end of the day. Well, I found a solution! Stimulants can cause dehydration, but if you drink too much water, it’ll dilute the important minerals and electrolytes your body needs. To get around this, I’ve started making my own electrolyte drink. I’ve been feeling so much better! Just put a pinch o…	2021-12-22T17:41:29.000Z	rmaewd	1	2	ADHD	DIY Gatorade/Liquid IV for those on stimulants!	1	https://www.reddit.com/r/ADHD/comments/rmaewd/diy_gatoradeliquid_iv_for_those_on_stimulants/
-sushithegoldfish-	Hey y'all! I got diagnosed with moderate to severe ADHD in September of this year after a lifetime of what now seem like very obvious symptoms haha. My psychiatrist also said that I exhibit anxious tendencies and some people find that their anxiety becomes worse on stimulants. I'm currently taking 60mg of Vyvanse daily because I've found that anything lower does not help regulste my ADHD symptoms…	2021-12-22T17:38:57.000Z	rmacxi	2	1	ADHD	Anxious on Vyvanse	1	https://www.reddit.com/r/ADHD/comments/rmacxi/anxious_on_vyvanse/
iliketxt	This is my first post on here, I'm sorry but I just need to get this off of my chest I had issues since I was young but I was always unable to treat them due to money problems (America) or people not taking me seriously. I always hoped that it would go away when I'm older but now it feels like it had gotten worse. Ever since the start of high school, I struggled to pay attention in class or it wi…	2021-12-22T17:37:13.000Z	rmabm7	1	1	ADHD	Scared about future (Vent)	1	https://www.reddit.com/r/ADHD/comments/rmabm7/scared_about_future_vent/
Hillybilly-Brah	The video I am sharing goes into the TPN(Task-Positive Network) and DPN (Default-Mode Network) of our minds. Understanding these parts of mind can help people with ADHD with a coping mechanism I learned from the video. I thought sharing this subject matter could potentially help some people on here. https://youtu.be/fGMy4FDGUek	2021-12-22T17:36:49.000Z	rmabb8	1	1	ADHD	Coping Mechanism- Understanding the TPN/DPN of our minds	1	https://www.reddit.com/r/ADHD/comments/rmabb8/coping_mechanism_understanding_the_tpndpn_of_our/
crazystray	[removed]	2021-12-22T17:28:47.000Z	rma4r9	0	1	ADHD	Does marijuana counteract adderall?	1	https://www.reddit.com/r/ADHD/comments/rma4r9/does_marijuana_counteract_adderall/
Awkward-Chipmunk7138	I have been waiting for an ADHD diagnosis (multiple other symptoms) but the one that I struggle with the most and have noticed more the past year or so is boredom intolerance in work situations. At first I thought it was because I work in a boring admin job that is ‘too easy’ for me and provides no challenge. Mostly monotonous data processing. However I’m beginning to think it’s ADHD symptom as I…	2021-12-22T17:28:22.000Z	rma4fy	3	4	ADHD	Boredom intolerance	1	https://www.reddit.com/r/ADHD/comments/rma4fy/boredom_intolerance/
Illustrious_Gur_5908	I’m currently freaking out a little and I’m scared that my mental health won’t get fixed and I’ll die alone because no one wants to be around me. I’ve been disassociating a lot and thinking why I can’t be loved or why I’m always pushing people away. It scares me so much because I made so much progress before and I stopped hyperfocusing on being healthy and now I don’t want to try because what’s t…	2021-12-22T17:24:41.000Z	rma1j8	2	1	ADHD	I’m scared	1	https://www.reddit.com/r/ADHD/comments/rma1j8/im_scared/
NotasSpecial	i’m in my 20s and got diagnosed with adhd earlier this year with my first therapist ever. (came from a culture and tradition of denying and vilifying mental illness and therapy) after my diagnosis, a lot was happening with moving and couldn’t get the motivation for months to go talk to my PCP and get medication. finally managed to pull it together, go to my new therapist m, re-diagnose with adhd …	2021-12-22T17:20:27.000Z	rm9y7o	2	2	ADHD	FINALLY ON MEDICATION	1	https://www.reddit.com/r/ADHD/comments/rm9y7o/finally_on_medication/
rdegannes87	[removed]	2021-12-22T17:19:33.000Z	rm9xha	1	1	ADHD	Concerta Crash mitigation	1	https://www.reddit.com/r/ADHD/comments/rm9xha/concerta_crash_mitigation/
Mzoo-	The headline basically says it all. I‘m a 20 years-old female with ADHD and today I went into the city to get a few last gifts for Christmas. While there, the sounds and people started to overwhelm me and I got nervous. Stepped into multiple stores without ever buying anything and then started crying because I felt stressed out, in the middle of the streets. I‘m kind of ashamed because normally i…	2021-12-22T17:18:01.000Z	rm9wcc	3	1	ADHD	Started crying while shopping	0.99	https://www.reddit.com/r/ADHD/comments/rm9wcc/started_crying_while_shopping/
PickleLad12	I've wasted so much time over the past month trying to get my prescription for Adderall filled and every single time i go to the pharmacy, they say "oh we dont have that in stock, we usually get it in stock \*random day of the week\*. THIS HAS BEEN GOING ON FOR 3 WEEKS. One pharmacy flat out refused to fill it for me, they told me to just go back to my doctor and have them write another script. a…	2021-12-22T17:17:01.000Z	rm9vjj	2	3	ADHD	So frustrated right now about pharmacies	1	https://www.reddit.com/r/ADHD/comments/rm9vjj/so_frustrated_right_now_about_pharmacies/
omglollerskates	I always have a good workout! Before adderall I would come home after a long day and force myself to work out, you know, the thing that is regarded as crucial for regulating the ADHD brain. But even when I managed to initiate, I often couldn’t sustain the effort. I’d feel so wiped out and bored that I’d just lay on my mat halfway through. I do Pilates/yoga type stuff and on my meds I can really f…	2021-12-22T17:09:22.000Z	rm9phb	1	1	ADHD	A small thing I love about being on meds…	1	https://www.reddit.com/r/ADHD/comments/rm9phb/a_small_thing_i_love_about_being_on_meds/
[deleted]	[removed]	2021-12-22T17:07:50.000Z	rm9o75	1	1	ADHD	Need your support & help! Life is falling apart. What should I do? (upvote please). Is this undiagnosed adhd?	0.67	https://www.reddit.com/r/ADHD/comments/rm9o75/need_your_support_help_life_is_falling_apart_what/
[deleted]	[deleted]	2021-12-22T17:07:11.000Z	rm9nn6	1	1	ADHD	I am worried about my partner's state of mind	1	https://www.reddit.com/r/ADHD/comments/rm9nn6/i_am_worried_about_my_partners_state_of_mind/
citrus_v2	Hello friends! I don't really have friends or know others with ADHD, hence why I'm here. I'm F23 and I've only been diagnosed with combined-type ADHD in September, so things are quite new to me. In February, I'll be starting a new study at a school that I've always wanted to go to. Now, I've done multiple studies in the past, but never been able to finish them because I found out it wasn't really…	2021-12-22T17:06:34.000Z	rm9n55	1	1	ADHD	ADHD and studying?	1	https://www.reddit.com/r/ADHD/comments/rm9n55/adhd_and_studying/
Motherfunkers	[removed]	2021-12-22T17:01:02.000Z	rm9inb	1	1	ADHD	Getting bored with relationships	1	https://www.reddit.com/r/ADHD/comments/rm9inb/getting_bored_with_relationships/
gator--wave	I went to one of the top public universities in my state, got a 32 on the ACT, and had my whole life planned out. Until I got kicked out for poor academic standing in April of 2021. Fastforward to the fall semester, where I'm at home recovering from surgery and working while all of my school friends post about their classes and how much fun campus is. It was depressing as hell, but I fought hard …	2021-12-22T16:58:42.000Z	rm9gmj	4	6	ADHD	I GOT BACK INTO COLLEGE AFTER MAJORLY FUCKING IT UP LAST YEAR!!!!!	0.88	https://www.reddit.com/r/ADHD/comments/rm9gmj/i_got_back_into_college_after_majorly_fucking_it/
sav3434	How do you guys prevent or at least lessen the crash from your meds? Even if I take a small, instant release dose, I still have a severe crash at the end of the day. This is really the one thing preventing me from taking my meds which do help while they work but it’s hard to outweigh that with the side effects. Plus, I find it hard to take it continuously cause each day I just feel worst from the…	2021-12-22T16:58:15.000Z	rm9ga0	2	1	ADHD	How do you prevent med crash?	1	https://www.reddit.com/r/ADHD/comments/rm9ga0/how_do_you_prevent_med_crash/
[deleted]	[removed]	2021-12-22T16:58:03.000Z	rm9g4n	0	1	ADHD	I need help :(	1	https://www.reddit.com/r/ADHD/comments/rm9g4n/i_need_help/
[deleted]	[deleted]	2021-12-22T16:55:13.000Z	rm9dz3	1	2	ADHD	So, I was diagnosed today (29F) and I feel... everything?	1	https://www.reddit.com/r/ADHD/comments/rm9dz3/so_i_was_diagnosed_today_29f_and_i_feel_everything/
do_you_tho	[removed]	2021-12-22T16:54:24.000Z	rm9ddh	2	2	ADHD	How do you feel about brutalist architecture?	0.75	https://www.reddit.com/r/ADHD/comments/rm9ddh/how_do_you_feel_about_brutalist_architecture/
sav3434	[removed]	2021-12-22T16:50:45.000Z	rm9amz	1	1	ADHD	How do you prevent med crash?	1	https://www.reddit.com/r/ADHD/comments/rm9amz/how_do_you_prevent_med_crash/
Aylali	Hi guys, I got diagnosed not too long ago (I'm 27 and a woman). I know maladaptive daydreaming is often associated with ADHD and I just wondered whether my irrational and strong bond with my Teddy bear (his name is Teddy) may in any way be connected to this. Like, I have a whole backstory for him, there is a whole world of teddies (they're just nocturnal, so people and teddies keep missing each o…	2021-12-22T16:50:14.000Z	rm9a99	6	7	ADHD	Do you still have a plushie?	1	https://www.reddit.com/r/ADHD/comments/rm9a99/do_you_still_have_a_plushie/
Fendaren	I was in my 30s when I first made the realization that I had executive function problems. Looking back on my childhood it's so evident now, but being told I was lazy and emotional growing up had convinced me I was. My wife and I are veterans and get our healthcare through the VA. We luckily have a local VA clinic in our community, so we don't have to drive to KC for every appointment. Being child…	2021-12-22T16:49:56.000Z	rm99zl	3	2	ADHD	I'm giving up on VA mental health care, is there somewhere else to go that's good and inexpensive?	1	https://www.reddit.com/r/ADHD/comments/rm99zl/im_giving_up_on_va_mental_health_care_is_there/
naura_	I had to make a call to talk (!) to a customer service person. That part was actually not that bad except i had to go through a bunch of menus to get there. I wrote it on my hand thinking that i will have it later when i pay the bills except I showered. I never shower at 8 am but i did *today*. /facepalm	2021-12-22T16:43:20.000Z	rm94vt	2	3	ADHD	This morning….	1	https://www.reddit.com/r/ADHD/comments/rm94vt/this_morning/
sandwichmeats	Hi, newly medicated ADHDer (diagnosed at 36!) and medication has completely changed my life. One benefit that I didn’t see coming is the ability to relax. I spent so, so much of my life in a form of paralysis, sitting or laying for hours on end, stressing about all the things I needed or wanted to be doing but just not being able to make myself do them. Now I can decide to take a break and just f…	2021-12-22T16:38:51.000Z	rm91b5	3	25	ADHD	An unforeseen benefit of being medicated, the ability relax	0.97	https://www.reddit.com/r/ADHD/comments/rm91b5/an_unforeseen_benefit_of_being_medicated_the/
Naive-Cow9811	im on my gap year and im applying to colleges right now except that I can’t seem to write my personal statement (common app essay). I just fucking can’t. My ideas are all over the place, I can’t stick to any and somehow the words aren’t coming to me in a way that is appropriate for this essay. And I’ve spent so fucking long trying to write it but I can’t. At this rate, I’ll end up like last year.…	2021-12-22T16:38:22.000Z	rm90wi	2	1	ADHD	Help writing essay	1	https://www.reddit.com/r/ADHD/comments/rm90wi/help_writing_essay/
MrsDaisy_	[removed]	2021-12-22T16:33:50.000Z	rm8xdl	1	1	ADHD	Am I the only one constantly spilling while drinking because I tilt the cup too much EVERY TIME?	1	https://www.reddit.com/r/ADHD/comments/rm8xdl/am_i_the_only_one_constantly_spilling_while/
FairandStyle	Do some companies design personality/pychometric tests to ensure people with ADHD do not get in? I applied to 2 different positions at banks with different personality tests and I got disqualified after them. The result of the tests was 'You have a lack of focus'. If it were true, is this illegal or allowed? Just curious. Also, when I applied for the same position the following year; they didn't …	2021-12-22T16:31:24.000Z	rm8vis	12	7	ADHD	ADHD people getting screened out by companies	1	https://www.reddit.com/r/ADHD/comments/rm8vis/adhd_people_getting_screened_out_by_companies/
[deleted]	[removed]	2021-12-22T16:27:52.000Z	rm8snt	1	1	ADHD	Transferring my Ritalin prescription to a different state	1	https://www.reddit.com/r/ADHD/comments/rm8snt/transferring_my_ritalin_prescription_to_a/
Problemwizard	All the symptoms are things I have anyway, and that fluctuate too much to be able to tell. I do not generally remember past sensations much at all, so I can't tell if anything is wrong. I am completely alone here and would not know if anything is from new meds, poor sleep or this blow to the head??? For context, my dog ran into me. She was coming from below jumping, I was bowing down.	2021-12-22T16:27:30.000Z	rm8see	1	1	ADHD	How would you ever know if you have a concussion or trauma	1	https://www.reddit.com/r/ADHD/comments/rm8see/how_would_you_ever_know_if_you_have_a_concussion/
munemashad	[removed]	2021-12-22T16:26:31.000Z	rm8rn1	1	1	ADHD	Anyone from Bangladesh living with ADHD?	1	https://www.reddit.com/r/ADHD/comments/rm8rn1/anyone_from_bangladesh_living_with_adhd/
Stuwars9000	Hello there. Like many of us, I have insomnia (for as long as I can remember). I am on adderall (40 in the AM, 20 in the PM) and Zoloft. My therapist suggested Seroquel for sleep as well as not taking my PM Adderall (I take it at 3pm). She feels 3pm is too late and may be feeding into my sleep issues. I started with Seroquel a few days; at 1st 25mg but this didn't do much so I upped it to 50mg be…	2021-12-22T16:18:32.000Z	rm8lob	2	1	ADHD	Seroquel for sleep/insomnia	1	https://www.reddit.com/r/ADHD/comments/rm8lob/seroquel_for_sleepinsomnia/
oceanrue	Maybe I live under a rock, but imagine a college that was structured like high school. It may be just me, but the annoying block scheduling and same 5 classes for 70 minutes a day is what kept my grades up. Instead of seemingly impossible goals, and days between classes, inaccessible professors… Everything was so much easier to retain and pay attention to when there was more time spread out with …	2021-12-22T16:18:19.000Z	rm8lih	4	2	ADHD	University	1	https://www.reddit.com/r/ADHD/comments/rm8lih/university/
Aleffante	I (28F) have been friends with a friend group (same age, minly M) since almost 9 years, and during this time I have been sometimes close to some people in the group, and at other times I have not because I have been living abroad. Since corona happened we made up with most members of the group and regularly meet on online calls. Recently I have been diagnosed with inattentive ADHD by a profession…	2021-12-22T16:15:16.000Z	rm8j89	9	4	ADHD	Told one of my closest friends I have been diagnosed with ADHD, he said he doubts it because his gf has ADHD, and he has read a lot on the subject, and my symptoms don't qualify. Should I cut this person out of my life?	0.83	https://www.reddit.com/r/ADHD/comments/rm8j89/told_one_of_my_closest_friends_i_have_been/
bee1397	[removed]	2021-12-22T16:12:58.000Z	rm8hcw	22	0	ADHD	Help with husband	0.33	https://www.reddit.com/r/ADHD/comments/rm8hcw/help_with_husband/
Accomplished-Drag-52	I didn't fancy myself as a bookworm my entire life but since being diagnosed and being able to name the disorder that was causing me to not commit to tasks as well as other people did, I've been able to see tasks to conclusion. Today, I finished my first book: *"Order from Chaos: The Everyday Grind of Staying Organized with Adult ADHD"* Would highy recommend it. It gives some neat practical tips.…	2021-12-22T16:06:02.000Z	rm8bwj	1	3	ADHD	I read a book from cover to cover and took notes to summarize!	0.81	https://www.reddit.com/r/ADHD/comments/rm8bwj/i_read_a_book_from_cover_to_cover_and_took_notes/
[deleted]	[deleted]	2021-12-22T15:59:28.000Z	rm86ay	2	1	ADHD	Apparently hyperfocus isn't an adhd thing	1	https://www.reddit.com/r/ADHD/comments/rm86ay/apparently_hyperfocus_isnt_an_adhd_thing/
hijinked	I was talking with my therapist about some of the issues I've been dealing with lately, and one big one has to do with *cognitive flexibility.* I had never heard this term before, but it is **the ability to adapt our behaviour and thinking in response to the environment**. -foothillsacademy.org The way it affects me is I'll be doing something like cooking and my wife will come in and go "Let me j…	2021-12-22T15:56:07.000Z	rm83pv	4	16	ADHD	Cognitive Flexibility	0.89	https://www.reddit.com/r/ADHD/comments/rm83pv/cognitive_flexibility/
Mediocre_Stoic	Before I start I’ll say that this post is referring to the UK specifically. I have private health insurance through work which is how I got my diagnosis of ADHD PI. However, the insurance paid for my diagnosis but nothing else, meaning I’d have to fork over £££ to get medication privately which I just can’t afford. When trying to go via the NHS I’m told the waiting list is 3+ years?? What am I su…	2021-12-22T15:55:03.000Z	rm82vg	4	1	ADHD	How do people get medication so easily?	1	https://www.reddit.com/r/ADHD/comments/rm82vg/how_do_people_get_medication_so_easily/
extrovert-actuary	So I’m all for people being safe and such, but I’m fucking dying inside working remote for 2yrs straight. My actuarial peers all act like they all drew one big “bank error in your favor” card by being able to work remote, and I feel like I’m all alone. My dopamine kick is other people. I have always been super highly functional in social settings, but hours will slip by in an ADHD fog without oth…	2021-12-22T15:54:10.000Z	rm825b	2	5	ADHD	Coping with Isolation	1	https://www.reddit.com/r/ADHD/comments/rm825b/coping_with_isolation/
[deleted]	[removed]	2021-12-22T15:53:26.000Z	rm81lm	1	1	ADHD	We are the best people to tell secrets too since we will just end up forgetting what they tell us anyway.	1	https://www.reddit.com/r/ADHD/comments/rm81lm/we_are_the_best_people_to_tell_secrets_too_since/
emyemji	22f/21m. my partner was diagnosed with adhd shortly before we met so our whole relationship i’ve seen and tried helping him navigate this experience and medications etc. i’ve tried to read into it a lot and we’ve had conversations about things that are a direct cause of his diagnosis and basically what we can do in hard times due to it. however lately it’s been feeling really suffocating and hard…	2021-12-22T15:50:34.000Z	rm7zdz	3	1	ADHD	seeking advice for partners adhd	1	https://www.reddit.com/r/ADHD/comments/rm7zdz/seeking_advice_for_partners_adhd/
captansam	[removed]	2021-12-22T15:47:38.000Z	rm7x9i	1	1	ADHD	Online options for diagnoses? Having trouble booking in -person for over 4 months	1	https://www.reddit.com/r/ADHD/comments/rm7x9i/online_options_for_diagnoses_having_trouble/
TrenWhoreCokeHabit	For example: I don’t really feel any benefit of taking more than 40-60mg adderall IR at the same time. I don’t get more energy, more focus, mood improvement, or any other benefits. It just cranks my heart rate up, makes me pee more, and makes me crash harder when it wears off. I believe I metabolize it very slowly though. A single dose of adderall IR will last me 10-12 hours before I start feelin…	2021-12-22T15:47:22.000Z	rm7x36	2	1	ADHD	I feel like there’s a limit for how much adderall does for my ADHD, and taking a higher dosage is pointless.	1	https://www.reddit.com/r/ADHD/comments/rm7x36/i_feel_like_theres_a_limit_for_how_much_adderall/
Lyreca17	[removed]	2021-12-22T15:45:13.000Z	rm7vjz	1	1	ADHD	Day 1 on Stattera	1	https://www.reddit.com/r/ADHD/comments/rm7vjz/day_1_on_stattera/
king_panda78	So I've been diagnosed with ADD/ADHD twice in my life. Once as a kid and again in my 20's. I was also diagnosed with depression so I admittedly focused on that vs the ADHD. I never gave the ADHD treatments q fair shake (ridlin as a kid; Strattera in my 20s). As I've grown older (now 43) I have felt more and more like my ADHD is more the root cause of my anxiety and depression. That said...I got a…	2021-12-22T15:43:59.000Z	rm7ulx	7	1	ADHD	Tried Adderall....Game Changer....now how do I approach my doctor?	1	https://www.reddit.com/r/ADHD/comments/rm7ulx/tried_adderallgame_changernow_how_do_i_approach/
loulee1988	Sorry if someone has posted this before or it's not allowed or you know the drill.... But I was recently diagnosed later in life (primarily inattentive) and I'm still coming to terms with it a bit? I've suspected it for awhile but was kind of in denial? I And sorry if I ramble - but I'm trying to figure out how to express this feeling. Throughout my life, all the signs that pointed towards me hav…	2021-12-22T15:36:08.000Z	rm7op1	21	19	ADHD	"That's Not An Excuse"	1	https://www.reddit.com/r/ADHD/comments/rm7op1/thats_not_an_excuse/
eht_amgine_enihcam	I had all the symptoms. I'd sleep half the day, be disruptive, get into fights, had some social problems (didn't listen to people), super disorganised. I dealt with the social stuff by high school but still didn't study and cruised through. I hate how if you're relatively high functioning you automatically get slapped with "he has no problems since smart, he's just eccentric". I've just finished …	2021-12-22T15:29:48.000Z	rm7jnj	1	1	ADHD	Super disappointed I wasn't put on medication earlier (just a vent).	1	https://www.reddit.com/r/ADHD/comments/rm7jnj/super_disappointed_i_wasnt_put_on_medication/
ADHDDIAGNOSED	Your in a conversation with someone, your drifting in and out of the conversation, then you listen to what’s being said, all of a sudden you come up with something absolutely earth shattering brilliant and important to say, but you have to fight that Aaaarrgghh Shut up I’ve got to tell you this right now feeling, but you wait for them to finish because you’ve learned that’s polite and the sociabl…	2021-12-22T15:22:43.000Z	rm7ebv	8	12	ADHD	Do you ever do this 😂	1	https://www.reddit.com/r/ADHD/comments/rm7ebv/do_you_ever_do_this/
onethatmeows	[removed]	2021-12-22T15:15:14.000Z	rm78h1	1	1	ADHD	How do I deal with time blindness?	1	https://www.reddit.com/r/ADHD/comments/rm78h1/how_do_i_deal_with_time_blindness/
musichealer	[removed]	2021-12-22T15:14:44.000Z	rm783z	1	1	ADHD	Do you guys think ADHD gets worse with age or does life just get harder?	1	https://www.reddit.com/r/ADHD/comments/rm783z/do_you_guys_think_adhd_gets_worse_with_age_or/
Kay_Elle	So, I went back to college as an adult (now medicated) I had been a challenge, but I struggle with one teacher/subject in particular. It's a very theoretical subject in an otherwise practical course, that's one. So the boredom is real. But I realized today the way he words/outlines tasks is specifically ADHD-unfriendly. To begin with, his description are often unclear and ambiguous, which makes m…	2021-12-22T15:13:26.000Z	rm774y	21	19	ADHD	I swear I have a professor who (unwittingly, maybe?) makes ADHD-unfriendly assignments.	0.87	https://www.reddit.com/r/ADHD/comments/rm774y/i_swear_i_have_a_professor_who_unwittingly_maybe/
Pretty-Grass	Hi ☺️ I am a 33 year old female who was diagnosed with ADHD in my teenage years but did not start taking medication until my mid to late twenties. The benefits I experience from my medication (a stimulant) are life changing for me, but I’m starting to notice that my resting heart rate is elevated and given my family history of heart disease I am wanting to explore the idea of non stimulant medica…	2021-12-22T15:12:33.000Z	rm76ho	2	1	ADHD	Looking for non stimulant medication options	1	https://www.reddit.com/r/ADHD/comments/rm76ho/looking_for_non_stimulant_medication_options/
Gwummy__words	I (21F) finally had my first psychiatric appointment today. I knew it wasn't realistic but I'd always hoped I would magically be able to get rid of the feeling of being "fake adhd" if a professional could tell me that I in fact do have adhd. Until the past couple months I didn't ever consider myself to be because I never fit any of the hyperactive symptoms. I get good grades (a lot of delayed las…	2021-12-22T15:10:55.000Z	rm75bn	2	4	ADHD	I feel like an imposter	0.84	https://www.reddit.com/r/ADHD/comments/rm75bn/i_feel_like_an_imposter/
ancaaremere	White F26, 1,58cm, 54kg. Diagnosed with ADHD, currently on Concerta 36mg and Gabaran. Severe myopia as well, treated with glasses/ contacts. This phenomenon I first experienced in 2014, when I was diagnosed with depression and put on Venlafaxine and Rivotril. I took them at noon, felt nothing different whatsoever until I went to sleep and turned off the light and everything was fractals, triangle…	2021-12-22T15:05:15.000Z	rm716l	4	1	ADHD	Full blown visual hallucinations EXCLUSIVELY in the dark?	1	https://www.reddit.com/r/ADHD/comments/rm716l/full_blown_visual_hallucinations_exclusively_in/
MotherCirce	I'm on Concerta. Sadly with my disabilities I'm always slow, not following instructions as desired, and generally underperforming at my workplace. I started taking Concerta as it helps me actually work at a pace I won't get let go at, but still underperforming. On a unrelated note I have noticed it's causing insomnia. I legit have started to not sleep whatsoever yet I want to pass out the hours I…	2021-12-22T15:01:25.000Z	rm6yfp	1	1	ADHD	Question about meds and sleep	1	https://www.reddit.com/r/ADHD/comments/rm6yfp/question_about_meds_and_sleep/
I_ECHO_I_Timid3	So I’m 15 (m) and almost everyone who knows me well have said to me they think I have adhd not even me bringing up the conversation most of the time, just people asking me or just saying that I do. I have done multiple tests which all came out as very likely. I’ve spoken to my parents about people thinking I have adhd which they have agreed with. However I don’t think they would let me be seen by…	2021-12-22T14:58:06.000Z	rm6vtc	1	0	ADHD	How do I ask my parents to get me tested by a professional ?	0.5	https://www.reddit.com/r/ADHD/comments/rm6vtc/how_do_i_ask_my_parents_to_get_me_tested_by_a/
honeyborn	You can check my previous post here for more info on my situation. Waiting for my assessment with a free therapy service on January 17th, but my referral for the psychiatrist’s evaluation could take 18 months - that’s the approximate waiting time in the UK. I was wondering if there are any over the counter medication or natural medicine that could help with memory/ concentration, that I can easil…	2021-12-22T14:55:08.000Z	rm6tvp	1	4	ADHD	What can I do while I wait for a diagnose?	1	https://www.reddit.com/r/ADHD/comments/rm6tvp/what_can_i_do_while_i_wait_for_a_diagnose/
ChenofRivia	I’m asking because I was recently diagnosed with ADHD and I’m really struggling with school because of it. I’ve had extreme fatigue since I was 16 (now 22). The fatigue is so bad that I can barely make myself something to eat some days, let alone make it to university. It feels like burnout and I suspect it’s because my brain is on overdrive constantly. Also, it’s seriously affecting my ability t…	2021-12-22T14:48:30.000Z	rm6pgk	1	3	ADHD	How significantly did meds impact your life?	1	https://www.reddit.com/r/ADHD/comments/rm6pgk/how_significantly_did_meds_impact_your_life/
Nasha210	I haven’t been on meds for a while because my insurance won’t cover it. But I think this happened some times even when I was on meds. Every once in a while I get into a phase that starts all of a sudden where I start to binge…for the past 5 or 6 days it’s been porn. Doesn’t matter if I jerk off or have sex, I’ll want more. When I get into these periods it starts and stops as sudden as it started …	2021-12-22T14:47:33.000Z	rm6ovg	3	3	ADHD	Binging- porn, Netflix, news	1	https://www.reddit.com/r/ADHD/comments/rm6ovg/binging_porn_netflix_news/
Treadingresin	[removed]	2021-12-22T14:47:06.000Z	rm6oko	1	1	ADHD	YOU HAVE THREE DAYS LEFT TO GET CHRISTMAS PRESENTS!!	1	https://www.reddit.com/r/ADHD/comments/rm6oko/you_have_three_days_left_to_get_christmas_presents/
Duchamp_in_motion	My partner has ADHD and he doesn't have a lot of relationship experience. He has avoided relationships his whole life until he met me and he's super attached to me. We have a couple communication and intimacy issues in our relationship and he seems to not be able to read me. I'm just wondering if people with ADHD struggle to read people? The other day I was starting to think he has ASD, but I don…	2021-12-22T14:46:29.000Z	rm6o6f	7	2	ADHD	My partner has ADHD and struggles to read people, is this normal?	1	https://www.reddit.com/r/ADHD/comments/rm6o6f/my_partner_has_adhd_and_struggles_to_read_people/
ChenofRivia	[removed]	2021-12-22T14:39:57.000Z	rm6jqa	1	1	ADHD	How significantly did meds impact your life?	1	https://www.reddit.com/r/ADHD/comments/rm6jqa/how_significantly_did_meds_impact_your_life/
diivinepotato	[removed]	2021-12-22T14:39:24.000Z	rm6jdj	1	1	ADHD	Does it feel like suddenly the lights have been turned on in a dark room once your meds kick in?	1	https://www.reddit.com/r/ADHD/comments/rm6jdj/does_it_feel_like_suddenly_the_lights_have_been/
nottheuseriwanted	So 32M, in England and I finally got my appointment through for clinical assessment (via video). It's been a long wait with many ups and downs. My worry is what's going to happen? I mean I've lived like this for so long and I'm okay I guess so why diagnose me? Granted, I have lost countless really quite good jobs due to being unreliable mainly, destroyed relationships for reasons I am yet to unde…	2021-12-22T14:38:40.000Z	rm6iuu	4	1	ADHD	After 4 years waiting I have my clinical assessment in 2 weeks. Now I'm questioning everything.	1	https://www.reddit.com/r/ADHD/comments/rm6iuu/after_4_years_waiting_i_have_my_clinical/
Fre_Sch	This might be not adhd related, I am not sure. So to keep it short: i've been in a friends with benefits kinda thing but somewhat more serious. Because I am stupid and everyone told me to be with her I didnt do it. Now she is with someone else after years of being with me. So it has been 4 months now. Almost 5. We didn't talk for almost 2 months now. And she basically ignored me most of the time …	2021-12-22T14:32:47.000Z	rm6eu7	28	11	ADHD	Hyperfixation on a person?	0.88	https://www.reddit.com/r/ADHD/comments/rm6eu7/hyperfixation_on_a_person/
IceCream-Fitness	I absolutely hate that ADHD is what is wrong with my brain, and not because I am ashamed of it but because there is a stigma around ADHD. Anytime you have your ADHD symptoms flare up and your family, friends, or significant other are on your back about why you did or didn't do something and you say its because of your ADHD they look at you like your stupid. Like you have complete control over all…	2021-12-22T14:25:03.000Z	rm69kt	11	10	ADHD	I feel stupid when telling people I have ADHD because they don't see it as a real problem	1	https://www.reddit.com/r/ADHD/comments/rm69kt/i_feel_stupid_when_telling_people_i_have_adhd/
JakobiiKenobii	I hope this doesn't break the rules, but here's what's going on with me: I've always had a bit of dry mouth since I was little. So much that my dentist wrote a note for my school to allow me to chew gum during class because I needed to trigger my glands to produce saliva; otherwise, I was just getting cavities and bad breath all the time. I started Adderall XR this year, and maybe six months befo…	2021-12-22T14:24:54.000Z	rm69hy	13	3	ADHD	How do you deal with severe dry mouth from meds??	1	https://www.reddit.com/r/ADHD/comments/rm69hy/how_do_you_deal_with_severe_dry_mouth_from_meds/
Y615	[removed]	2021-12-22T14:23:11.000Z	rm68b7	1	1	ADHD	I (22M) cannot study for more than 4 hours,even on meds	0.99	https://www.reddit.com/r/ADHD/comments/rm68b7/i_22m_cannot_study_for_more_than_4_hourseven_on/
highinanxiety	[removed]	2021-12-22T14:20:44.000Z	rm66oc	1	1	ADHD	What are some of your symptoms of anxiety?	1	https://www.reddit.com/r/ADHD/comments/rm66oc/what_are_some_of_your_symptoms_of_anxiety/
jsarbo	Please, please help me. The past 2-3 months I have been doing very well managing my symptoms and I have been overall, happy. About 2 weeks ago I noticed myself becoming angry just by my fiancé’s presence… it makes me feel crazy as he is literally my favorite person. I have been SO irrationally angry with him about nothing. I can reason with myself, but can’t help my anger. Not currently on any me…	2021-12-22T14:14:17.000Z	rm62c0	8	2	ADHD	IRRATIONALLY ANGRY	1	https://www.reddit.com/r/ADHD/comments/rm62c0/irrationally_angry/
random-reddit-kid	[removed]	2021-12-22T14:12:30.000Z	rm616n	1	1	ADHD	Does ADHD relate or somewhat relate to communication disorder?	1	https://www.reddit.com/r/ADHD/comments/rm616n/does_adhd_relate_or_somewhat_relate_to/
Babyleafbaby	[removed]	2021-12-22T14:11:42.000Z	rm60mw	1	1	ADHD	I messed up my meds & made myself really sick again.	1	https://www.reddit.com/r/ADHD/comments/rm60mw/i_messed_up_my_meds_made_myself_really_sick_again/
aravinth13	Hey there everyone! I was unaware of what ADHD actually is for most of my life. Fortunately, I met a friend who made me understand that I should not be blaming myself for who I am and how I do (don't do things). Then I joined this subreddit and I have finally made a decision to call my GP about doing something about this. I highly believe, no I know, I have ADHD and I also am afraid of being on m…	2021-12-22T14:06:23.000Z	rm5x9f	2	1	ADHD	Getting help	1	https://www.reddit.com/r/ADHD/comments/rm5x9f/getting_help/
TheRealMasonMac	[removed]	2021-12-22T14:01:24.000Z	rm5txh	0	1	ADHD	How would you know if you have ASD?	1	https://www.reddit.com/r/ADHD/comments/rm5txh/how_would_you_know_if_you_have_asd/
LightningBirdsAreGo	[removed]	2021-12-22T13:59:00.000Z	rm5s4k	1	1	ADHD	I took two days off before my Christmas break to get everything done on time wish me luck.	1	https://www.reddit.com/r/ADHD/comments/rm5s4k/i_took_two_days_off_before_my_christmas_break_to/
Smeety	Hi Reddit. I just started on Concerta again after 6 years. I stopped taking Concerta 6 years ago because I felt like it wasn't working anymore, and i was starting to feel depressed which i thought could be because of the Concerta, i then tried to start on Elvanse but that made me feel really bad. Anyway i just started on Concerta again today, and I'm not feeling very well. I don't really feel any…	2021-12-22T13:58:36.000Z	rm5rvy	2	1	ADHD	I need some help on ADHD medicin	1	https://www.reddit.com/r/ADHD/comments/rm5rvy/i_need_some_help_on_adhd_medicin/
oofadhdsucks	YALL I 1) WOKE UP ON TIME 2) DID ALMOST ALL MY MORNING CHORES 3) GOT OUT OF THE HOUSE AT 8:30 AM!!!! I HAVE BEEN STRUGGLING TO DO THIS SINCE LIKE MARCH I AM SO FUCKING PUMPED 😭😭😭😭😭😭😭😭😭😭😭😭😭😭😭😭😭😭 note: Started Jornay PM yesterday. Ya take it at night and it dissolves by the time you wake up. Good results so far! I've also *nearly* fulfilled a nearly decade long mission of finding the perfect Todo s…	2021-12-22T13:54:36.000Z	rm5pfb	15	153	ADHD	I WOKE UP ON TIME!!!!!!!!!!!!!!	0.98	https://www.reddit.com/r/ADHD/comments/rm5pfb/i_woke_up_on_time/
redrobotbear	Normally creating (and finishing) a 100 slide deck would seem impossible but I found starting on a few slides at the beginning, then working from the last slide in reverse, then when I get bored picking random slides in the middle mixes it up a bit. Then every so often I bump into slides I’ve already done and get a surprise like “wow I’ve done more slides than I thought” or realising you’ve finis…	2021-12-22T13:54:02.000Z	rm5p1b	3	3	ADHD	Sharing my little life hack after starting a new job in consulting	1	https://www.reddit.com/r/ADHD/comments/rm5p1b/sharing_my_little_life_hack_after_starting_a_new/
No-Statement-2640	Am I the only one figuratively shitting my pants, because the holidays are upon us? Did I remember all the things? Will I be overstimulated? Will I be able to live up to other peoples expectations? Will I be able to figure out what other peoples expectations are? Will I use all of my energy trying to figure out what other peoples expectations are? Will I ask directly what their expectations are a…	2021-12-22T13:53:32.000Z	rm5oqk	1	1	ADHD	Sweet christmas time	0.99	https://www.reddit.com/r/ADHD/comments/rm5oqk/sweet_christmas_time/
catso666	Calendars - I find it easier to flip through paper weeks and understand the concept of days/months easier on paper To do lists - I can’t keep track on screen. I need a non-lined sheet of paper Filing papers/ organising - so much harder with the files on screen because they’re not always “there”. I find I can’t categorise properly and can’t make sense of what papers to put where. Much easier physi…	2021-12-22T13:51:54.000Z	rm5nqm	4	13	ADHD	I find planning on paper so much easier than on a screen?	0.94	https://www.reddit.com/r/ADHD/comments/rm5nqm/i_find_planning_on_paper_so_much_easier_than_on_a/
UsefulInformation484	GUYS i needed a 97.5 on my final exam to get an A in physics. After a sleepless night that night, barely any studying and some cramming right before the exam. i managed to do it. i cannot believe it! It was so unlikely but i was kinda bored so i was like maybe ill try. Also my adderall meds were giving me heart palpatations even after lowering my dose from 25 to 15 XR + 5 IR, and i figured out th…	2021-12-22T13:49:36.000Z	rm5maq	1	2	ADHD	Having a great day :)	1	https://www.reddit.com/r/ADHD/comments/rm5maq/having_a_great_day/
putridtooth	Hey y'all. I've been certain for several years now that I have ADHD. College really brought it out. But I moved out of state and now have illinois insurance in minnesota. I've been looking in MN but the choices are slim when it comes to in-network providers (or maybe I'm just using the website wrong!). So i thought, hey, telehealth is a thing, I could just video call a doctor from illinois! But h…	2021-12-22T13:47:48.000Z	rm5l6e	1	2	ADHD	Trouble finding a doctor out of state--Insurance websites are insanely overwhelming.	1	https://www.reddit.com/r/ADHD/comments/rm5l6e/trouble_finding_a_doctor_out_of_stateinsurance/
piratemechfighting	There a ton of instances where I've said something off the top of my head, and regretted it. I had a moment like this today, and I feel really terrible about it and need to complain about it somewhere I was at work and this couple asked for a specific order. I was busy at the register so I told my coworker "get it for them, they are weird". The moment I said it, I felt terrible. I didn't even hav…	2021-12-22T13:38:57.000Z	rm5fnl	2	1	ADHD	Feeling guilty about saying rude things impulsively	1	https://www.reddit.com/r/ADHD/comments/rm5fnl/feeling_guilty_about_saying_rude_things/
CesarioKing	This can be applied to almost any situation, but I wanted to use something I’ve noticed when I was playing the Ocarina of Time game on the Nintendo Switch. One of the controls is to look up and down when you’re using the bow and arrow, hookshot, boomerang, etc. The issue is the controls. Instead of moving the console down to look down, you move it down to look up and vice versa. I find this extre…	2021-12-22T13:35:56.000Z	rm5dse	3	2	ADHD	Is This An ADHD Thing: Video Game Edition	1	https://www.reddit.com/r/ADHD/comments/rm5dse/is_this_an_adhd_thing_video_game_edition/
meganhbn	My son (6) started Ritalin on Monday (thank you everyone who gave advice the other day!) and we knew taking a pill would be hard for him since he had never done it before. The first day was hard, but he did it. Yesterday took a couple tries, but was much better and he was so proud! He kept saying, “I swallowed it as quick as a rabbit!” This morning….I don’t know what to do. He spit two in the tra…	2021-12-22T13:35:46.000Z	rm5dpb	11	9	ADHD	Ritalin day 3	1	https://www.reddit.com/r/ADHD/comments/rm5dpb/ritalin_day_3/
G_H_X_S_T_N	So I’ve been on Ritalin IR for about a week now, but when it wears off every 2-3 hours it makes me super annoyed and aggressive, as in it affects my road rage as well. I’m debating on letting my doctor know, and she says she won’t be able to switch anytime soon because of a 30 day period. I have way more focus and control over my hyper ness and impulsivity. But when it’s gone, even my anxiety med…	2021-12-22T13:29:40.000Z	rm59wd	3	2	ADHD	Just been on Ritalin for a few days, anyone also getting aggressive when it wears off?	1	https://www.reddit.com/r/ADHD/comments/rm59wd/just_been_on_ritalin_for_a_few_days_anyone_also/
raghidawd	My friend and I are the only 2 with ADHD (I'm mostly self-diagnosed but very much aware of the symptoms). And out of all our friends, we're the only two to really enjoy songs from the hyperpop genre and such.. I remember I read somewhere that there might be a link, and I'm really intrigued to know more about it. Is there a reason my brain feels very fuzzy and stimulated when I put Charli XCX on r…	2021-12-22T13:29:32.000Z	rm59tf	3	1	ADHD	Is there any link between having ADHD and listening to very loud music like hyperpop?	1	https://www.reddit.com/r/ADHD/comments/rm59tf/is_there_any_link_between_having_adhd_and/
AeraFeelEater	I will start saying that I'm "half-diagnosed". My last psychologist make me do a test but I didn't want to tell my parents, and even if I scored very high, she told me that she need my parents and recently told me that I shouldn't "obsses over labels". But I'm here to talk about the new one, let's call her Maria. I changed because I was very short of money and my cousin was great working wit her.…	2021-12-22T13:27:16.000Z	rm58id	2	1	ADHD	Should I change my psychologist?	1	https://www.reddit.com/r/ADHD/comments/rm58id/should_i_change_my_psychologist/
ChopinApologist	Well, folks, I feel like shit. I’m in my nice warm bed right now when I’m supposed to be at work. This lateness has been happening more and more lately and I’m just so frustrated with myself. I think I’ve also been depressed lately because I feel like just simply giving up. I work two jobs, one being a service org for resume building, and the other one a fast food place. The other staff is on bre…	2021-12-22T13:25:13.000Z	rm579h	1	2	ADHD	ADHD After College	1	https://www.reddit.com/r/ADHD/comments/rm579h/adhd_after_college/
horizonzdawn	[removed]	2021-12-22T13:24:24.000Z	rm56qd	1	1	ADHD	Don’t want to participate in life	1	https://www.reddit.com/r/ADHD/comments/rm56qd/dont_want_to_participate_in_life/
FunnyFunyun	I'm not diagnosed with ADHD, but GAD. I personally think the former is more appropriate than the latter. my psychiatrist doesn't agree, but I told him I was following methods for ADHD management and He's not opposed. Whatever floats your boat. I guess. Anyway, I have immense difficulty starting the day. I would take 2 mg Ativan or 20 mg melatonin to fall asleep set my alarm 10 hours later, and wo…	2021-12-22T13:23:45.000Z	rm56bk	1	5	ADHD	what can I do if waking up on time registers as The Big Task of the day, and my brain just rewards itself by going back to sleep?	1	https://www.reddit.com/r/ADHD/comments/rm56bk/what_can_i_do_if_waking_up_on_time_registers_as/
rnybombs	I was original supposed to be seeing a psychiatrist that specializes in what I’m dealing with (adhd and bipolar 2). Now they set me up with someone different. I read her bio. It says she has a holistic approach and she believes wellness comes from physical, social, and spiritual well-being. It says she helps with person goals such as therapy, mindfulness, stress management, exercise, and sleep hy…	2021-12-22T13:22:09.000Z	rm55dx	4	2	ADHD	I have a virtual appointment with a psychiatrist and I’m nervous	1	https://www.reddit.com/r/ADHD/comments/rm55dx/i_have_a_virtual_appointment_with_a_psychiatrist/
plswearmask	BACKGROUND I was diagnosed with ADHD in high school and took concerta and adderall until I graduated college. So I took meds, on and off, for about 8 years. After graduation though, I decided to live a life unmedicated, which was sporadic, sometimes destructive, but always genuine. It’s hard for me to regret either phase of my life. Fast forward 6 years and I notice that my work performance is…no…	2021-12-22T13:19:38.000Z	rm53vq	1	1	ADHD	First day on concerta in about 6 years. I'm thinking of quitting.	1	https://www.reddit.com/r/ADHD/comments/rm53vq/first_day_on_concerta_in_about_6_years_im/
Waste-Associate5773	I saw my Psychiatrist today, it was my first appointment for getting diagnosed. We chatted for a while and we had a good vibe. He was easy to talk to and I joked around because that's just my personality. He asked about family history and mental health, wanted to know if there was anyone in my family with any mental health issues. I made a joke that was basically "If you ask my family they will a…	2021-12-22T13:16:09.000Z	rm51ym	1	1	ADHD	"It's Ok To Be Who You Are"	1	https://www.reddit.com/r/ADHD/comments/rm51ym/its_ok_to_be_who_you_are/
that_bassoon	I just recently slept with someone who hated what they perceived to be my "lack of stamina." In all actuality, I get bored and distracted doing something for more than a few seconds, so I would often switch up what I was doing. We talked it out and I explained to them I was just getting distracted with other parts of them. Has ADHD affected your sex life in anyway, and/or how have you worked arou…	2021-12-22T13:14:25.000Z	rm50w9	8	1	ADHD	How has ADHD affected your sex life?	1	https://www.reddit.com/r/ADHD/comments/rm50w9/how_has_adhd_affected_your_sex_life/
MovingOn1994	For context, I'm 27 (tomorrow, technically, but whatever), working three days a week at two very mentally demanding jobs and working on my MA thesis the rest of the time, as well as taking language class once per week and maintaining my physical health, apartment and social life. And to be honest, I've been really drained. Just recently I lost two whole weeks *again*, when my hormones, ADHD brain…	2021-12-22T13:12:19.000Z	rm4zon	3	2	ADHD	I just had to say no to something I really wanted because I knew I couldn't do it	1	https://www.reddit.com/r/ADHD/comments/rm4zon/i_just_had_to_say_no_to_something_i_really_wanted/
ang0025	[removed]	2021-12-22T13:12:18.000Z	rm4zof	1	1	ADHD	Anyone take klonopin for anxiety?	1	https://www.reddit.com/r/ADHD/comments/rm4zof/anyone_take_klonopin_for_anxiety/
Appropriate-Sea-4788	Ok hi! So I was diagnosed with adhd today and I never thought in a million years that was the diagnosis I would get. I’m feeling confused and shocked, I’m having trouble believing it’s true. (The diagnosis I was expecting was borderline or bipolar) My therapist told me that all those “normal” things weren’t normal and I feel like my whole life has been a lie. I thought that everyone had the same …	2021-12-22T13:07:07.000Z	rm4w94	6	7	ADHD	Need some support…	1	https://www.reddit.com/r/ADHD/comments/rm4w94/need_some_support/
Intelligent-Leek8909	Opened Reddit to ask my fellow ADHD people a question that could have altered the course; but as the title says I sneezed and forgot it 😂 It maybe gone forever or it may come back to me at an incredibly inappropriate moment. “Oh f*ck!!! I remember!” In the middle of Christmas dinner with the family. Basically just another day of me solving personal problems and the world’s problems in my head and…	2021-12-22T13:01:30.000Z	rm4sym	21	195	ADHD	I had a very important question, a question that - if answered - would have changed my life forever; but I sneezed and forgot the question	0.98	https://www.reddit.com/r/ADHD/comments/rm4sym/i_had_a_very_important_question_a_question_that/
Bee_Ad2836	I’m on day 3 of Straterra and I noticed that my mood’s been heightened more than ever. I’m extra excited, extra pissy, but then I have this feeling of not giving a damn afterwards. My appetite has decreased significantly as well. After a few bites I’m full and then I don’t feel like eating anymore, and I forget to eat. Today I only had two bites of a sandwich and I’m still not hungry yet I’m not …	2021-12-22T12:58:10.000Z	rm4qmu	2	2	ADHD	Day 3 on Straterra and I’ve been in a pissy mood	1	https://www.reddit.com/r/ADHD/comments/rm4qmu/day_3_on_straterra_and_ive_been_in_a_pissy_mood/
2HotPotato2HotPotato	Covid hit us in the face again and new rules have been announced where i live. School are going to be remote, and the kids vacations have been extended. I'm a dad of two kids (5 and 3 years old). I have habe adhd and i'm 100% sure my oldest has adhd. He is highly impulsive, hypersensitive and has trouble regulating emotions. We also have a new dog. At the beginning of covid i had a huge burnout d…	2021-12-22T12:57:19.000Z	rm4q7x	5	6	ADHD	Coping with lack of time to recharge (parents with adhd with youngs adhd kids)	0.88	https://www.reddit.com/r/ADHD/comments/rm4q7x/coping_with_lack_of_time_to_recharge_parents_with/
PeriwinklePeaches	[removed]	2021-12-22T12:56:49.000Z	rm4pyg	0	1	ADHD	Thoughts on ADHD-Autistic relationships and well-being	1	https://www.reddit.com/r/ADHD/comments/rm4pyg/thoughts_on_adhdautistic_relationships_and/
akirapsych	I feel like I'm having an identity crisis. I've been recently diagnosed with adult ADHD and as much as I like my sense of humor, interests creativity, I hate that executive dysfunction has stopped me for the past 24yrs to be the person I had potential to have been. On top of that meds and life in general is stifling the motivation to do what I love. I'm a professional dancer, I used to do it ever…	2021-12-22T12:55:40.000Z	rm4pbi	5	8	ADHD	I envy the life I could have lived if I didn't have ADHD	0.91	https://www.reddit.com/r/ADHD/comments/rm4pbi/i_envy_the_life_i_could_have_lived_if_i_didnt/
TB_lawkid13	Dx'd about 18 mths ago, switched from Vyvanse to Adderall @ the start of 2021. Started exercising again right before Thanksgiving. Have always preferred working out in the morning, started an accountability Zoom to get up & force the workouts. About 3 weeks ago, I started having trouble getting to sleep, & staying asleep. Am getting to bed later & later, and have a really hard time going to sleep…	2021-12-22T12:53:26.000Z	rm4o3s	2	2	ADHD	Adderall, Sleep, & Exercise	1	https://www.reddit.com/r/ADHD/comments/rm4o3s/adderall_sleep_exercise/
Prodigyprodigy	I just recently learn how to drive again after years of getting my driving license. I was so scared at first but I decided I need to learn it again as I will need to drive to my workplace when I start working later. &#x200B; However, since I start driving this year, I realise I'm always on auto-pilot mode whenever I'm driving and it just feel so..weird? I feel like I'm not even there. The thing i…	2021-12-22T12:46:17.000Z	rm4jvv	2	1	ADHD	Driving is scary	1	https://www.reddit.com/r/ADHD/comments/rm4jvv/driving_is_scary/
Mikernd	My son, 7, recently was officially diagnosed as ADHD and prescribed medication to help him focus in school. We have noticed recently that he has much more aggression and general angst / anger on nights when he was medicated in the morning for school. Is this something that anyone has dealt with? Are there any tips for how to help him calm himself and sort out his feelings?	2021-12-22T12:43:58.000Z	rm4ijn	4	1	ADHD	My son is way more aggressive when coming down off medication at night	1	https://www.reddit.com/r/ADHD/comments/rm4ijn/my_son_is_way_more_aggressive_when_coming_down/
coolme897	So all my life been apart of many groups. Many people. But never felt apart of somthing. I dont share anything of what im thinking. Been with over 7 therapist. Still couldnt express whats in me. Never did before so i dont know how. My recent therapist of 3 years been nagging me to open up more. Im trying but honestly i dont know what i feel inside its always confusing. She keeps saying i express …	2021-12-22T12:40:30.000Z	rm4gep	9	32	ADHD	Does ADHD make you lonely despite everyone around you.	0.98	https://www.reddit.com/r/ADHD/comments/rm4gep/does_adhd_make_you_lonely_despite_everyone_around/
AdMysterious7744	I got prescribed concerta in July. Since then I started eating healthy, losing weight. I could focus, keep my room tidy, brush my teeth every night. I started exercising and at the start of December I got a job. Then I don't know what happened. I stopped exercising first, started getting super upset at work because my memory was bad but they wanted me to go fast but then a coworker would get angr…	2021-12-22T12:37:11.000Z	rm4eh3	19	5	ADHD	I don't get it, I was doing so well	0.86	https://www.reddit.com/r/ADHD/comments/rm4eh3/i_dont_get_it_i_was_doing_so_well/
MacaroonExpensive143	Hey guys, I have talked to my dr and pharmacist and searched the group, not looking for medical advice just others experiences. The dr office is doing some big change and it caused me to not have my refill for days on end. It was like a week or so. Well starting adderall back up has me feeling a little icky like more anxious and heart racy, something I don’t normally feel on it. (Doctor said once…	2021-12-22T12:32:59.000Z	rm4c46	3	1	ADHD	Readjusting to dose	1	https://www.reddit.com/r/ADHD/comments/rm4c46/readjusting_to_dose/
the-played-one	[removed]	2021-12-22T12:27:36.000Z	rm48pn	1	1	ADHD	How quickly can I get medication	1	https://www.reddit.com/r/ADHD/comments/rm48pn/how_quickly_can_i_get_medication/
[deleted]	[deleted]	2021-12-22T12:24:27.000Z	rm46w2	15	2	ADHD	Why would Ritalin cause depression chemically?	0.75	https://www.reddit.com/r/ADHD/comments/rm46w2/why_would_ritalin_cause_depression_chemically/
morphic89	[removed]	2021-12-22T12:20:32.000Z	rm44d8	1	1	ADHD	Has anyone tried ‘sleep specific headphone buds’ for sleep problems?	1	https://www.reddit.com/r/ADHD/comments/rm44d8/has_anyone_tried_sleep_specific_headphone_buds/
morphic89	I have always had chronic insomnia. And I am just very light sleeper, can’t sleep with partners, even sound of central heating coming on in the morning wakes me up. I have tried everything , most things either don’t block enough sound or block too much (sometimes complete silence also wakes me up, my mind wants to fill in the gaps). I have tried like white noise machines but sometimes they are of…	2021-12-22T12:17:04.000Z	rm42b3	1	1	ADHD	Had anyone tried sleedbuds for sleep problems?	1	https://www.reddit.com/r/ADHD/comments/rm42b3/had_anyone_tried_sleedbuds_for_sleep_problems/
Novel_Morning9258	So I missed a few day's of taking my Adhd medication so I wanted to see what would happen if I took the pills that I didn't take at the same time. I'm just was wondering what the side effects of equasym are? My prescribed dosage is 40mg and I took 3 pills at the same time. 40*3=120, so that is 120mg of equasym.	2021-12-22T12:12:22.000Z	rm3zr5	6	0	ADHD	What are the side effects of equasym?	0.33	https://www.reddit.com/r/ADHD/comments/rm3zr5/what_are_the_side_effects_of_equasym/
poisonberin	I take fast-release methylphenidate (Rubifen here in Spain or what you might know as Ritalin) and it works wonders for me. Today I had a first session with a therapist and she said that stimulants can help anyone, not just people with ADHD. This kept me thinking, but I've checked many sources and they all say that this is not true. What do you guys think?	2021-12-22T12:03:03.000Z	rm3uik	13	12	ADHD	Psychologist said meds affect everyone	0.93	https://www.reddit.com/r/ADHD/comments/rm3uik/psychologist_said_meds_affect_everyone/
Kida317	[removed]	2021-12-22T11:58:12.000Z	rm3r85	1	1	ADHD	DIVA-5 PDF? Difference between 2.0 and -5?	1	https://www.reddit.com/r/ADHD/comments/rm3r85/diva5_pdf_difference_between_20_and_5/
[deleted]	[removed]	2021-12-22T11:55:53.000Z	rm3q0g	1	1	ADHD	Does anyone have the DIVA-5 in pdf? What is the difference between DIVA 2.0 and DIVA-5?	1	https://www.reddit.com/r/ADHD/comments/rm3q0g/does_anyone_have_the_diva5_in_pdf_what_is_the/
twod119	[removed]	2021-12-22T11:39:06.000Z	rm3gzl	104	84	ADHD	Does having ADHD make you loathe wrapping gifts?	0.92	https://www.reddit.com/r/ADHD/comments/rm3gzl/does_having_adhd_make_you_loathe_wrapping_gifts/
AccomplishedSky9772	I have been on and off elvanse (vyvanse) for the past few months. I realised a few days after I re-start it, one of my toe becomes extremely painful, impossible to walk or wiggle. It hurts even if I'm not putting pressure on it. At first, I didn't correlate this with my meds, and believed I had gout. I saw my GP and they said i was too young to have gout (early 20s) and even if I had it they usua…	2021-12-22T11:37:14.000Z	rm3g4s	2	2	ADHD	Can you get gout from adhd meds?	1	https://www.reddit.com/r/ADHD/comments/rm3g4s/can_you_get_gout_from_adhd_meds/
calliryzen	I feel like it's tough to explain what ADHD is to neurotypicals especially because then the person's gonna say, "oh, I have the same symptoms too! It's a normal thing that happens to everyone!" So do suggest to me some great ways to explain what ADHD is to neurotypicals, so that they can understand it better.	2021-12-22T11:31:12.000Z	rm3cwo	14	6	ADHD	Best way to explain ADHD to neurotypicals?	1	https://www.reddit.com/r/ADHD/comments/rm3cwo/best_way_to_explain_adhd_to_neurotypicals/
ouijva	Like, if someone does something wrong I'll ask them to acknowledge what they've done and if they do I'll move on no questions asked, no matter the misdeed. If not, I flip. Like I really flip. I get so angry. It's like, if that basic pillar of owning up to your mistakes can't even been upheld then what's the point in having a civil disagreement and everything becomes free game to me at that point …	2021-12-22T11:25:07.000Z	rm39lw	3	3	ADHD	Having a really strong sense of justice?	1	https://www.reddit.com/r/ADHD/comments/rm39lw/having_a_really_strong_sense_of_justice/
[deleted]	[removed]	2021-12-22T11:22:42.000Z	rm38dk	1	1	ADHD	Anyone else have a really firm sense of justice	1	https://www.reddit.com/r/ADHD/comments/rm38dk/anyone_else_have_a_really_firm_sense_of_justice/
kombuchah	dropped out as a freshman mid second semester. it was all so stressful. i wish i could go back and just “do better” but i know that’s not how it really works. god it’s so hard navigating the world. people talk about their academic achievements and i feel like breaking down. like i legitimately dont know what im going to do for the rest of my life and it’s one of the main reasons for my depression…	2021-12-22T11:20:17.000Z	rm36ug	4	2	ADHD	need advice from fellow college dropouts	1	https://www.reddit.com/r/ADHD/comments/rm36ug/need_advice_from_fellow_college_dropouts/
Minimum-Height-9314	[removed]	2021-12-22T11:20:03.000Z	rm36pm	3	1	ADHD	Work Accomodation for Medical Coding &ADHD	0.99	https://www.reddit.com/r/ADHD/comments/rm36pm/work_accomodation_for_medical_coding_adhd/
[deleted]	[removed]	2021-12-22T11:13:23.000Z	rm336c	1	1	ADHD	Side effects of equasym	1	https://www.reddit.com/r/ADHD/comments/rm336c/side_effects_of_equasym/
blueskyezzz	so i have been on 4 different meds for awhile now and my doctors has recommended that i should change up something’s since i really shouldn’t be taking that many because i am still young. so i had my second appointment with this new med doctor today, and we both decided that i should come off of the main medication that i have been taking for my adhd since the first grade. i won’t say how long ag…	2021-12-22T10:59:19.000Z	rm2v7p	1	3	ADHD	i had a med appointment today!!	0.8	https://www.reddit.com/r/ADHD/comments/rm2v7p/i_had_a_med_appointment_today/
_fairy_mary_	I’ve been treating my depression and anxiety with them for the last 3 years. I trust they wish me well and are genuinely concerned about my well being. They never been disrespectful or dismissed any of my symptoms. Best doctor I’ve ever had hands down. On the last visit I asked to be evaluated for adhd and, since procedure for adults in my country is weird, I’ve been filling diagnostic form by my…	2021-12-22T10:56:27.000Z	rm2tuk	6	1	ADHD	Doctor appointment in 5 hours and I’m stressed beyond measure	1	https://www.reddit.com/r/ADHD/comments/rm2tuk/doctor_appointment_in_5_hours_and_im_stressed/
throwaway20191120	My psychiatrist is wildly unhelpful and I lost all trust in him. My new psychologist doesn’t have time until late January. I’m pretty sure they’re both on Christmas holidays now too. I just feel really bad and I got the thought that maybe my dosage is wrong. The kind I take isn’t addicting, and you don’t need to up the dose cause your body gets used to it. I just got to try out 10mg a pill and fe…	2021-12-22T10:48:47.000Z	rm2q14	9	1	ADHD	How do you know it’s time for a higher doses?	1	https://www.reddit.com/r/ADHD/comments/rm2q14/how_do_you_know_its_time_for_a_higher_doses/
InferredGuilt	It’s easy these days to get caught up in the negative things that come with ADHD. Today I’d like to talk about some of the positives! I love the fact that I can think my way out of pretty much any problem. It makes me great at finding solutions to lots of different setbacks which is a valuable skill. I also love being able to go full send when I’m under pressure. Although I’d prefer to have just …	2021-12-22T10:45:23.000Z	rm2of1	2	4	ADHD	What are some positive/beneficial aspects of ADHD?	0.83	https://www.reddit.com/r/ADHD/comments/rm2of1/what_are_some_positivebeneficial_aspects_of_adhd/
bobbobbobby88	Anyone else find is incredibly difficult to get out of bed in the morning? I find myself waking up to my alarm, then my 2nd, 3rd, and 4th alarm but then continue to lay in bed until I’m late for work. This happens 3 out of 5 days probably. As I type this I’ve not been laying in bed for over an hour just procrastinating life. I start to hate myself for it but it feels near impossible mentally to g…	2021-12-22T10:40:29.000Z	rm2lwh	7	9	ADHD	Trouble getting up in the mornings.	1	https://www.reddit.com/r/ADHD/comments/rm2lwh/trouble_getting_up_in_the_mornings/
Ahoukun	Yesterday I had a serious discussion with my boss where she mentioned some things I believe are associated with my ADHD. For one she thought I was very rude towards her whenever I came to her office bcs I was simply too fast for her to tell me if I am interrupting smth which apparently happened quite a few times. I was really not aware of that. Another thing is that my supervisor (I am a trainee)…	2021-12-22T10:38:57.000Z	rm2l39	2	4	ADHD	My boss had the impression that I was being rude to her, should I take the time and explain my ADHD to her?	0.84	https://www.reddit.com/r/ADHD/comments/rm2l39/my_boss_had_the_impression_that_i_was_being_rude/
ratgarcon	I’ve been told by ppl that me having ADHD and sensory issues means I’m autistic, but I don’t fit any other non ADHD symptoms. My diagnosis so far are- Generalized Anxiety Disorder, Major Depressive Disorder, C-PTSD (dissociative subset), Gender Dysphoria, and ADHD (most recent). I know ADHD can cause it’s own sensory issues when it comes to overstimulation but when I’m not overstimulated they sti…	2021-12-22T10:29:43.000Z	rm2gcb	5	1	ADHD	ADHD and sensory issues?	1	https://www.reddit.com/r/ADHD/comments/rm2gcb/adhd_and_sensory_issues/
gloomygiant	I became depressed by the end of my first semester in high school, in 2013, but I managed to somehow pass all my classes by the summer. I continued to be depressed for 4 years, which led to me being on sick leave (idk if that’s what it’s called when it’s school) during the 2nd semester of the 2nd year two times in a row. The third time around I was old enough to begin studying at what’s called th…	2021-12-22T10:23:10.000Z	rm2d73	1	2	ADHD	How to not fail miserably by the end of each semester?	1	https://www.reddit.com/r/ADHD/comments/rm2d73/how_to_not_fail_miserably_by_the_end_of_each/
GiltinJr	I JUST TRIED THE ROUTINERY APP (SMBDY IN THE SUB RECOMMENDED IT) OMG GUYS, it's like awesome! You basically set your routine, like get up, glass of water, make your bed, shower etc, and you put a specific timer for each task (it comes with some pre timers, so you just modify those if you don't like them) and it reminds you of what's the next task, you have to press that you're **done** with the t…	2021-12-22T10:19:31.000Z	rm2b5k	12	55	ADHD	THE ROUTINERY APP IS SO GOOD OMG	0.92	https://www.reddit.com/r/ADHD/comments/rm2b5k/the_routinery_app_is_so_good_omg/
degrutto	Hey guys, I’ve always wanted to start cooking but have found it difficult to start. I’ve always liked the idea of having great home-cooked meals, my parents are great cooks and I grew up having something new all the time. The barrier I face is that I find it boring to stand there for hours on end preparing or cleaning. I can make it for like 20 minutes before I think to myself “I could be doing s…	2021-12-22T09:47:16.000Z	rm1uj5	33	11	ADHD	How to cook with ADHD?	0.87	https://www.reddit.com/r/ADHD/comments/rm1uj5/how_to_cook_with_adhd/
Exxcelled	It's been almost a month now since I was kicked out. I was 2 points from passing into the next phase. I worked SO hard. 345 hours in the first month, hard. If you are curious about my commitment to the course. I wanted it so bad and struggled to the point the stress and fear of failure had me feeling almost suicidal. Now I am back without direction and just flailing. Even if the school had let me…	2021-12-22T09:39:22.000Z	rm1qi3	13	15	ADHD	I went all-in on a web development course and failed	0.95	https://www.reddit.com/r/ADHD/comments/rm1qi3/i_went_allin_on_a_web_development_course_and/
AspiringCrastinator	No order to these, just things I wish I had learned earlier than I did. Sorry if some of them are regurgitated from my replies in other posts, I just felt like they should all be in one post: 1. **If your medication isn't working the way you'd like, don't be afraid to suggest adjusting the dose.** I was diagnosed in 1993, in the fourth grade, and in my school career I have been diagnosed nearly e…	2021-12-22T09:26:01.000Z	rm1k1g	14	121	ADHD	Some ADHD pro-tips	0.97	https://www.reddit.com/r/ADHD/comments/rm1k1g/some_adhd_protips/
zeyad751	[removed]	2021-12-22T09:25:22.000Z	rm1jr9	1	1	ADHD	People who are struggling with their psychiatrist to get an adhd diagnosis, how do you coop for now?	1	https://www.reddit.com/r/ADHD/comments/rm1jr9/people_who_are_struggling_with_their_psychiatrist/
Critical-Management9	Hey all, I’ve seen it mentioned by a few people about losing friends bc of adhd and that’s very much my case. Growing up I cared so much about who my friends were and how many friends I had, I would actively seek out friends and woo them (for lack of a better term) but for one reason or another like my lack of a filter, my lateness, my messiness? who knows what else, I lost touch with everyone. N…	2021-12-22T09:22:41.000Z	rm1ijb	3	1	ADHD	A person with friends is rich in life so I guess I’m poor!?	1	https://www.reddit.com/r/ADHD/comments/rm1ijb/a_person_with_friends_is_rich_in_life_so_i_guess/
BacanaHeaven	A lot of people are surprised when they notice this about me. I don’t mind sleeping in the dark… but what’s the point? 2 hours to fall asleep, then I wake up like 3 times in the night. I’m not sure if this is a common experience, so please affirm my weird habit lol Notice the flair; it’s an accurate representation of what I’m doing rn	2021-12-22T09:20:25.000Z	rm1hb2	8	1	ADHD	Is it weird that I sleep with a light on? Idk if this is related to my ADHD haha	0.67	https://www.reddit.com/r/ADHD/comments/rm1hb2/is_it_weird_that_i_sleep_with_a_light_on_idk_if/
Shot-Meal-4031	[removed]	2021-12-22T09:19:30.000Z	rm1gua	1	1	ADHD	What is the best email marketing tool?	1	https://www.reddit.com/r/ADHD/comments/rm1gua/what_is_the_best_email_marketing_tool/
TypicalThrowawaay	My main concern is that my anxiety and depression will get worse or it will just stress me out in general which I do not need. I’ve been on lexapro and now Wellbutrin but I’m not good. I’m actually getting worse. I was just diagnosed with adhd a few months back, hence the Wellbutrin prescription. I have been extremely hesitant to try stimulants but he just tried to prescribe be a low dose anti-ps…	2021-12-22T09:14:20.000Z	rm1efs	6	2	ADHD	Should I ask for Adderall?	1	https://www.reddit.com/r/ADHD/comments/rm1efs/should_i_ask_for_adderall/
raix-corvus	I was wondering if anyone else gets this as it's not exactly a common symptom that you can find in diagnostic criteria lists. So after I've woken up, I won't immediately jump out of bed, eyes open, fresh as a daisy. I'm groggy and I usually keep my eyes shut for a bit waiting to feel a bit more ready. Sometimes when I'm lying with my eyes shut I'll get what I can only describe as a stream of flas…	2021-12-22T09:13:47.000Z	rm1e71	1	3	ADHD	Stream of flashing images behind the eyes (usually after waking up)	1	https://www.reddit.com/r/ADHD/comments/rm1e71/stream_of_flashing_images_behind_the_eyes_usually/
[deleted]	[removed]	2021-12-22T09:13:38.000Z	rm1e4p	1	1	ADHD	Anyone else have very few friends?	1	https://www.reddit.com/r/ADHD/comments/rm1e4p/anyone_else_have_very_few_friends/
terrorarrium	Hi everyone, just a (long sorry) story I wanted to share for lols. TL/DR at the bottom. I’m diagnosed and medicated and this is still my reality. This morning I went to the supermarket to grab a couple of things. It started getting busy and overwhelming, because it’s two days before Christmas, so naturally I filled my trolley to the brim in the hopes of never having to go grocery shopping again. …	2021-12-22T09:10:58.000Z	rm1cpo	3	3	ADHD	A roller coaster of face palms at the supermarket.	1	https://www.reddit.com/r/ADHD/comments/rm1cpo/a_roller_coaster_of_face_palms_at_the_supermarket/
Fortune_Platypus	[removed]	2021-12-22T08:56:01.000Z	rm150p	0	1	ADHD	Cocaine brought me here	1	https://www.reddit.com/r/ADHD/comments/rm150p/cocaine_brought_me_here/
Delicious_Mood6357	[removed]	2021-12-22T08:55:29.000Z	rm14s2	0	1	ADHD	Any ADHD people successfully quit marijuana?	1	https://www.reddit.com/r/ADHD/comments/rm14s2/any_adhd_people_successfully_quit_marijuana/
TangoEchoChuck	Hi y’all. I’m working on getting my dx, thus undiagnosed and unmedicated. 37F, married with a toddler. My partner travels for work a lot, and sometimes I question his short term memory and attention…but I’ve come to terms with the fact that he’ll *always* tumble dry my hang-dry-only clothes, and he never remembers which plastics are recyclable (we move a lot, so what qualifies does change often).…	2021-12-22T08:38:56.000Z	rm0wn5	2	1	ADHD	Sorting household objects for non-ADHD partner?	1	https://www.reddit.com/r/ADHD/comments/rm0wn5/sorting_household_objects_for_nonadhd_partner/
fragmentsmusic7	I'm just starting to realize that lights at night when I need to read or complete something are messing me up and causing me sensory issues. Natural light during the day is pretty solid and I don't have issues, but then turning on a normal room light really messes me up. Has anyone found a good solution to the problem? I don't want to try and buy a bunch of different lights at once if people here…	2021-12-22T08:22:58.000Z	rm0oo2	3	1	ADHD	Room lights at night give me sensory issues. Any recommendations?	1	https://www.reddit.com/r/ADHD/comments/rm0oo2/room_lights_at_night_give_me_sensory_issues_any/
kiefenator	Hey, all. &#x200B; This morning, I woke up today with absolutely no energy. I couldn't muster up the confidence to go make coffee, my go-to hobbies all seemed very hollow, and I was very hard-pressed to get out of bed. I managed to fight myself enough to clean up the kitchen and make some instant coffee, but just doing that has drained me totally. &#x200B; I don't really feel sad or anything, and…	2021-12-22T08:17:06.000Z	rm0lp2	4	9	ADHD	How do you beat the lethargic boredom?	0.92	https://www.reddit.com/r/ADHD/comments/rm0lp2/how_do_you_beat_the_lethargic_boredom/
Actual_Answer	[removed]	2021-12-22T08:14:09.000Z	rm0k8r	1	1	ADHD	Taking a little break from Vyvanse and I cannot stop eating	1	https://www.reddit.com/r/ADHD/comments/rm0k8r/taking_a_little_break_from_vyvanse_and_i_cannot/
LeapYaar	It's been a bit since I followed Dr. K and his YouTube called HealthyGamerGG and I think I may have come upon something useful for this community. I like how (from the perspective of the person afflicted by ADHD), Dr. K provides us with a radically different way of self-identification. It's not just "you are not your disease". [Here is the video](https://youtu.be/HN5BoBlY0MU) of him talking about…	2021-12-22T08:12:59.000Z	rm0jnb	1	1	ADHD	Paradigm shifts	1	https://www.reddit.com/r/ADHD/comments/rm0jnb/paradigm_shifts/
CalamityCaitlin	I’m tired and I actually want to go to bed which is better than the usual putting off sleep because I want to keep doing whatever I’m doing…but before I can go to bed I have to clean the litter boxes and I realllly don’t want to deal with it right now so instead I’m stuck here doing neither even though I know if I just get up and do it I can go to bed sooner. And then I remember that I already am…	2021-12-22T08:12:41.000Z	rm0jhf	4	9	ADHD	It’s 11:50pm and I want to go to bed but I can’t because I’m stuck	0.92	https://www.reddit.com/r/ADHD/comments/rm0jhf/its_1150pm_and_i_want_to_go_to_bed_but_i_cant/
RadRedRat	As a kid i was diagnozed with ADHD and i used to get medication for this, then at one point, i think i was 16? my mother (who is hugely against ADHD medication) forced me to stop taking them and ever since that my life has just fell apart, i'm 25 now, turning 26 next year and i literally just can't function as a normal human being, i can't get anything done that i have no extreme interest in and …	2021-12-22T08:12:19.000Z	rm0j8k	1	1	ADHD	I want to get medication again but i don't even know how	1	https://www.reddit.com/r/ADHD/comments/rm0j8k/i_want_to_get_medication_again_but_i_dont_even/
-Verum-	My partner says I'm acting as if life is so difficult all the time. Thing is, yes, life is difficult for me. I have school, internship, work and ADHD. But I need to keep this pace to see things through. Just the fact that up until now it all seems to be working this year is a positive for me. Now it's just disheartening to hear him express I am not carrying the load well. The thing is, I don't ag…	2021-12-22T08:11:33.000Z	rm0iu1	1	2	ADHD	Problems affecting others	1	https://www.reddit.com/r/ADHD/comments/rm0iu1/problems_affecting_others/
DiamondDog21	Hello everyone I was hoping some of you could give me advice and tip on how to appropriately live with and properly handle someone who has ADHD in your house. Me and my girlfriend have been together for 5 years now and we moved in together over a year ago. She has said she's had to deal with her ADHD since she was a child. She constantly forgets stuff, when she tells me about her day she'll rambl…	2021-12-22T08:02:24.000Z	rm0e62	9	7	ADHD	How to live with someone who has ADHD	1	https://www.reddit.com/r/ADHD/comments/rm0e62/how_to_live_with_someone_who_has_adhd/
PianoGroundbreaking4	Does anyone else here develop really strong and frequent crushes on people they barely know? I’ve had this occur to me my entire life and at first in my relationships it made me feel really uneasy. I would always worry if it meant there was something wrong with my current relationship and I would doubt if my heart was really monogamous in the same way that society typically expects people to be. …	2021-12-22T07:57:44.000Z	rm0bfp	4	11	ADHD	ADHD and crushes	1	https://www.reddit.com/r/ADHD/comments/rm0bfp/adhd_and_crushes/
AkaBoss01	I can’t believe I’m able to accomplish so much! I feel unstoppable, and I actually get a lot of stuff done. Laundry? Check. Cleaning my room? Check. Studying? Check. Actually eating on time? Check. Oh man I crave this feeling. It feels too good, you know. PS: Based on my experience, have a friend/bunch of friends who can remind and push you to do stuff. Getting the ball to roll is the hard part. …	2021-12-22T07:50:24.000Z	rm07mc	1	2	ADHD	Full day of being stimulated.	1	https://www.reddit.com/r/ADHD/comments/rm07mc/full_day_of_being_stimulated/
okfoood	Does excecutional dysfunction stim from anxiety? I have been taking some anti anxiety med for 8 days and since day 5. Besides being much less socially awkward, I can just do things. Starting things really isn't hard at all. Paired with my adhd meds that make me focus I feel like adhd is basically eliminated for me, other than daydreaming alot (which is probably a habit I need to work on) I don't …	2021-12-22T07:43:29.000Z	rm043w	7	1	ADHD	Anxiety meds helped greatly with excecutional dysfunction?	1	https://www.reddit.com/r/ADHD/comments/rm043w/anxiety_meds_helped_greatly_with_excecutional/
mustardgiraffe	I recently got diagnosed with inattentive ADHD with a company who specialises in a range of cognitive developmental issues but they do not offer medication, only therapy. I decided to go to this place because my sister was also getting tested there. But I wanted to try medication because I’m already paying to therapy, I can’t afford ADHD specific therapy on top of that. So after my diagnosis I we…	2021-12-22T07:37:21.000Z	rm00ux	6	3	ADHD	Psychiatrist is invalidating my diagnosis.	0.71	https://www.reddit.com/r/ADHD/comments/rm00ux/psychiatrist_is_invalidating_my_diagnosis/
tearsintherain6273	I recently started taking Vyvanse for ADHD (only 10mg however noticed a significant change) and it was working amazing and felt like I was able to make tasks without feeling easily overwhelmed. After about 2-3 weeks on it, I woke up one morning with a literal cloud above my head and a sad weight on my chest which lasted for about a week until I stopped the medication. I've never felt a sadness li…	2021-12-22T07:22:25.000Z	rlzt2h	1	1	ADHD	Depression + Vyvanse	1	https://www.reddit.com/r/ADHD/comments/rlzt2h/depression_vyvanse/
lzkro	[removed]	2021-12-22T07:22:09.000Z	rlzsxi	0	1	ADHD	Drug testing before treatment?	1	https://www.reddit.com/r/ADHD/comments/rlzsxi/drug_testing_before_treatment/
tearsintherain6273	[removed]	2021-12-22T07:20:13.000Z	rlzrug	1	1	ADHD	Anyone else experience depression with Vyvanse?	1	https://www.reddit.com/r/ADHD/comments/rlzrug/anyone_else_experience_depression_with_vyvanse/
faithinstrangers92	Some say it helps to relieve some of their symptoms, others say it makes their impulsivity and absent mindedness far worse. I find that having 2 or 3 drinks is alright, possibly even helpful, but any more than that and all the symptoms of my ADHD inattentiveness get exacerbated - and the next day when I'm hungover I'm practically useless. Plus I'm even less inhibited so I can easily offend people…	2021-12-22T07:18:14.000Z	rlzqtj	2	1	ADHD	How does Alcohol effect your ADHD?	1	https://www.reddit.com/r/ADHD/comments/rlzqtj/how_does_alcohol_effect_your_adhd/
[deleted]	[deleted]	2021-12-22T07:14:33.000Z	rlzozg	1	1	ADHD	Suck at communicating my feelings	1	https://www.reddit.com/r/ADHD/comments/rlzozg/suck_at_communicating_my_feelings/
Ldizzlester	I have a FWB with ADHD..technically we’ve expressed that neither of us will pursue others in this situationship, however I’ve expressed to the FWB a few times that I feel like they are less interested or excited by me as they are by others , which I observe when we are all hanging out with others. Their eye contact, seemingly need for the other person’s response, or eager to respond to other pers…	2021-12-22T07:09:50.000Z	rlzm8j	6	4	ADHD	Why does attention easily shift while socializing ?	0.83	https://www.reddit.com/r/ADHD/comments/rlzm8j/why_does_attention_easily_shift_while_socializing/
[deleted]	[deleted]	2021-12-22T06:52:32.000Z	rlzcu8	2	1	ADHD	What are your guys experience with Antidepressants and Stimulants?	1	https://www.reddit.com/r/ADHD/comments/rlzcu8/what_are_your_guys_experience_with/
piranha_	[removed]	2021-12-22T06:44:01.000Z	rlz85p	1	1	ADHD	Random counting?	1	https://www.reddit.com/r/ADHD/comments/rlz85p/random_counting/
Malachi_1337	[removed]	2021-12-22T06:31:31.000Z	rlz0zy	1	1	ADHD	I feel like I have a lot of brain 🧠 Fog	1	https://www.reddit.com/r/ADHD/comments/rlz0zy/i_feel_like_i_have_a_lot_of_brain_fog/
Sufficient_Wind7927	My brother and I are fairly certain he has ADHD based on concerns from his teachers and because he shows all the DSM-5 symptoms of inattentive ADHD. My mom (who is the counselor at our school) won’t take him to a psychiatrist for a proper diagnosis, so for now I’m trying to focus on helping him myself. For reference, my brother is 14 and a freshman in high school. He’s very bright, but has troubl…	2021-12-22T06:26:44.000Z	rlyy9m	7	13	ADHD	How to help younger brother with ADHD?	0.88	https://www.reddit.com/r/ADHD/comments/rlyy9m/how_to_help_younger_brother_with_adhd/
JmoneyHimself	I did take Ritalin for a brief 2-3 month period of my life, but I think I developed a sort of “Imposter syndrome” from taking it. I was a completely different person, less socially anxious, didn’t need to exercise to feel calm, Could still do sports and was actually better - but I felt less creative and I ended up quitting because I felt like I had to keep upping my dose to not feel chronic fatig…	2021-12-22T06:24:25.000Z	rlyx35	3	1	ADHD	I’ve had severe ADHD my entire life but I’ve never taken medication. I am now 26 years old and I’ve completely destroyed my body (sports was my coping strategy) and I think I might need to take medication. Any recommendations for someone who’s just starting meds at this age?	1	https://www.reddit.com/r/ADHD/comments/rlyx35/ive_had_severe_adhd_my_entire_life_but_ive_never/
pinkparadise0906	I have ADHD primary inattentive type. Ive always had issues learning since prek, I’ve always had social issues, had issues maintaining/following conversation and unfortunately, I struggle alot with emotions. Specifically impulsive emotions and I’m quick to anger/upset. I did grow up with a father that was angered easily and generally emotionally unstable so that could’ve definitely had an impact …	2021-12-22T06:14:50.000Z	rlyrgz	4	4	ADHD	What helped you with your irritability/quick-to-anger?	1	https://www.reddit.com/r/ADHD/comments/rlyrgz/what_helped_you_with_your_irritabilityquicktoanger/
Trippinaphant	[removed]	2021-12-22T06:08:47.000Z	rlynpe	0	1	ADHD	I hate my prescriber	1	https://www.reddit.com/r/ADHD/comments/rlynpe/i_hate_my_prescriber/
Smoosaurus	[removed]	2021-12-22T06:06:05.000Z	rlym4e	20	50	ADHD	How "normal" people can experience ADHD.	0.91	https://www.reddit.com/r/ADHD/comments/rlym4e/how_normal_people_can_experience_adhd/
41818_willbesolved	Hi everyone, after doing tons of research over the past 2 months I’ve come to the conclusion that I’m not actually stupid and that I’m 99percent likely to have ADHD. I really want to get help but I have a mother that doesn’t really think it’s a big deal and doesn’t realise it’s a lot more than “oh he can’t concentrate”. Am I able to get diagnosed without my parent(s)? I’m 15 and In Victoria, Aust…	2021-12-22T06:02:42.000Z	rlykco	3	2	ADHD	Help, Diagnosis advice	0.75	https://www.reddit.com/r/ADHD/comments/rlykco/help_diagnosis_advice/
meg_hild	I have been dating my SO for about 5 and a half years and I am just at a loss. I am currently 23 and he is about to be 26. Throughout our entire relationship the biggest thing we have struggled with is him moving forward with either a higher paying job or pursuing higher education. I feel like I have helped in all the ways that I can and I just don’t know what to do anymore. Just to give some inf…	2021-12-22T06:02:35.000Z	rlyka6	6	2	ADHD	Help- Dating someone with ADHD.	1	https://www.reddit.com/r/ADHD/comments/rlyka6/help_dating_someone_with_adhd/
tarotharo	I've noticed a pattern where whenever i have a task to do which i set my mind to, after i complete said task my brain cuts off all motivation and it's like for the next few hours or even the rest of the entire day i can't find myself the energy to do anything else. For example, say i have an appointment at 12pm, get home by 1pm and for the next 4 hours i'm so drained that i barely leave my bed un…	2021-12-22T05:56:16.000Z	rlyg6b	3	3	ADHD	Extreme exhaustion after completing important tasks / productivity cut-off?	0.81	https://www.reddit.com/r/ADHD/comments/rlyg6b/extreme_exhaustion_after_completing_important/
Jacobmb_Music	[removed]	2021-12-22T05:52:05.000Z	rlydkk	1	1	ADHD	Trying To Fit In - Is It ADHD Rejection Sensitivity Or A Deeper Unrelated Issue?	1	https://www.reddit.com/r/ADHD/comments/rlydkk/trying_to_fit_in_is_it_adhd_rejection_sensitivity/
Weekly_Comfort_5739	[removed]	2021-12-22T05:49:58.000Z	rlyc9s	1	1	ADHD	I’m bad with stimulants	1	https://www.reddit.com/r/ADHD/comments/rlyc9s/im_bad_with_stimulants/
botrocket	[removed]	2021-12-22T05:49:56.000Z	rlyc94	1	1	ADHD	Strattera and weird brain feelings?	1	https://www.reddit.com/r/ADHD/comments/rlyc94/strattera_and_weird_brain_feelings/
Quirky_Creature	Any ideas would be greatly appreciated. My husband (25M) and I (24F) both have ADHD combined type. Recently my husband has been going through the process of changing medication, and it has flipped his life upside down. I've never seen him struggle so much. He has been feeling depressed, his self-esteem is in the toilet, he struggles with motivation, focus, brain fog, initiating tasks, and memory.…	2021-12-22T05:48:36.000Z	rlybis	1	2	ADHD	Seeking advice - I feel helpless and don't know what to do	1	https://www.reddit.com/r/ADHD/comments/rlybis/seeking_advice_i_feel_helpless_and_dont_know_what/
[deleted]	[removed]	2021-12-22T05:44:45.000Z	rly99r	1	1	ADHD	Forgot to go to work entirely	1	https://www.reddit.com/r/ADHD/comments/rly99r/forgot_to_go_to_work_entirely/
Pinto240	[removed]	2021-12-22T05:42:54.000Z	rly83m	1	1	ADHD	I can never remember like anything. Any help?	1	https://www.reddit.com/r/ADHD/comments/rly83m/i_can_never_remember_like_anything_any_help/
enviornmentalheart	I hate having to abide by things I’m “supposed to do” so whenever I start making lists or setting goals I get incredibly overwhelmed. It might be a fear of failure idk. I have a hard time setting concrete goals without it consuming my whole thought process. Like if I’m trying to lose weight or make lifestyle changes that are rigid and organized I do not have room in my brain to balance anything e…	2021-12-22T05:40:37.000Z	rly6oc	4	4	ADHD	Have a really hard time getting overwhelmed with any expectations or to do list	0.84	https://www.reddit.com/r/ADHD/comments/rly6oc/have_a_really_hard_time_getting_overwhelmed_with/
PermanentBrunch	[removed]	2021-12-22T05:36:03.000Z	rly40u	4	1	ADHD	I’ve been taking Adderall IR for 8 days. Can I just stop taking it without issue?	1	https://www.reddit.com/r/ADHD/comments/rly40u/ive_been_taking_adderall_ir_for_8_days_can_i_just/
Pinto240	Ever since I was little, I was pretty self aware, and I knew that I had ADHD. So I told my mom, when I was about 4 or 5, that I thought I had ADHD, and she immediately shot it down, and it kind of felt like she shamed me, because she had brushed it off so quickly. Ever since then I've had a hard time trusting anyone who I know wouldn't lie to me. Also, ever since I was young, whenever I would yaw…	2021-12-22T05:35:38.000Z	rly3sa	2	2	ADHD	I have trust issues	1	https://www.reddit.com/r/ADHD/comments/rly3sa/i_have_trust_issues/
cryptus-maximus	[removed]	2021-12-22T05:30:19.000Z	rly0f5	1	1	ADHD	My PCP cannot prescribe ADHD medicine	1	https://www.reddit.com/r/ADHD/comments/rly0f5/my_pcp_cannot_prescribe_adhd_medicine/
singapore-noodles	I (35 F with autism ) started dating a man ( 57 with ADD/ADHD ) a few months ago. We were friends at first and used to get along really well as friends. When we began dating something changed in him and he became really mean all the time and would say hurtful things to me. He tends to misinterpret me all the time and accuse me of things I didn’t do or say or think. Like he seems to always accuse …	2021-12-22T05:28:17.000Z	rlxz4m	283	345	ADHD	I’m not coping well with my boyfriends ADHD	0.94	https://www.reddit.com/r/ADHD/comments/rlxz4m/im_not_coping_well_with_my_boyfriends_adhd/
[deleted]	[deleted]	2021-12-22T05:26:21.000Z	rlxy0t	1	1	ADHD	Soooo....menopause, eh?	1	https://www.reddit.com/r/ADHD/comments/rlxy0t/soooomenopause_eh/
[deleted]	[deleted]	2021-12-22T05:21:47.000Z	rlxv87	1	1	ADHD	Nothing is fun?	1	https://www.reddit.com/r/ADHD/comments/rlxv87/nothing_is_fun/
singapore-noodles	[removed]	2021-12-22T05:19:21.000Z	rlxtoy	2	0	ADHD	Is it ADHD or is it abuse?	0.5	https://www.reddit.com/r/ADHD/comments/rlxtoy/is_it_adhd_or_is_it_abuse/
msanonymous000	[removed]	2021-12-22T05:18:10.000Z	rlxszi	1	1	ADHD	Share with me the times a doctor has not taken you seriously.	1	https://www.reddit.com/r/ADHD/comments/rlxszi/share_with_me_the_times_a_doctor_has_not_taken/
[deleted]	[removed]	2021-12-22T05:06:55.000Z	rlxm55	1	1	ADHD	I’ve been taking Adderall IR for 8 days. Can I just stop taking it?	1	https://www.reddit.com/r/ADHD/comments/rlxm55/ive_been_taking_adderall_ir_for_8_days_can_i_just/
Such_Feedback8122	Hey so my friend is getting helped and is on the path of getting a diagnosis for ADHD. After researching ADHD, I've realized that I've had these symptoms for a few years. I talked to her about it and she basically said "Well like lowkey thats normal bruh" so now I'm kinda scared talking to a professional because I might be labeled as someone who just wants "clout" and "attention". I just want ans…	2021-12-22T05:05:00.000Z	rlxkzx	2	2	ADHD	Advice/rant	1	https://www.reddit.com/r/ADHD/comments/rlxkzx/advicerant/
[deleted]	[deleted]	2021-12-22T05:04:28.000Z	rlxknf	5	4	ADHD	How to support adult siblings with severe ADHD.	1	https://www.reddit.com/r/ADHD/comments/rlxknf/how_to_support_adult_siblings_with_severe_adhd/
grownfamiliar5612	[removed]	2021-12-22T05:02:29.000Z	rlxjbw	1	1	ADHD	Boredom/Anxiety = Arousal?	1	https://www.reddit.com/r/ADHD/comments/rlxjbw/boredomanxiety_arousal/
dFuZer_	Hi. I (21 M) have been diagnosed with ADHD last year. After a missing a few appointments and been through all the preparations, I have been under treatment for 1 month now. I am taking Ritalin, and Methylphenidate is the "main" molecule that is used in France to treat ADHD. However, I'm very disappointed to see that I am not responding to the treatment at all and starting to lose hope, as it does…	2021-12-22T04:59:32.000Z	rlxh6c	2	1	ADHD	How is ADHD treatment supposed to feel like?	1	https://www.reddit.com/r/ADHD/comments/rlxh6c/how_is_adhd_treatment_supposed_to_feel_like/
DavidTej	[removed]	2021-12-22T04:54:25.000Z	rlxe5y	32	71	ADHD	Is it just me or is this every ADHD success story?	0.98	https://www.reddit.com/r/ADHD/comments/rlxe5y/is_it_just_me_or_is_this_every_adhd_success_story/
Martian_Snerl	I’ve just recently started Vyvanse, I started on one 20mg capsule a day and quickly moved up to 3 x 20mg capsules a day adding up to 60mg. After tomorrow I’ll have run out of the 20mg and will start taking one 60mg capsule daily. Does Vyvanse metabolise differently depending on this or will it have the same effect? Edit: I’ve been taking all three 20mg at once, never split the dose.	2021-12-22T04:53:38.000Z	rlxdo4	4	3	ADHD	Does Vyvanse have a different effect depending on capsule dosages?	1	https://www.reddit.com/r/ADHD/comments/rlxdo4/does_vyvanse_have_a_different_effect_depending_on/
yellowcanvas	I have an appointment in February for an evaluation. I've already talked to the psychiatrist about my history. This appointment is 3 hours of testing which seems very short for what I've been told to expect and from what I've read online. Does anyone have any insight? As a side note, I'm a little scared about not testing positive because then there's nothing to explain all the idiosyncrasies and …	2021-12-22T04:47:21.000Z	rlx9rc	2	2	ADHD	How were you diagnosed?	1	https://www.reddit.com/r/ADHD/comments/rlx9rc/how_were_you_diagnosed/
BadGuyBadGuy	[removed]	2021-12-22T04:28:00.000Z	rlwxhc	156	120	ADHD	Can you dance? I'm curious if I just have no rhythm, or if ADHD is a factor.	0.9	https://www.reddit.com/r/ADHD/comments/rlwxhc/can_you_dance_im_curious_if_i_just_have_no_rhythm/
sailor_cas	So this is and isn’t a vent post. When I do this I say to myself “Really Cassandra?” but I have to ask everyone here. Has anyone ever “lost” something, couldn’t find it for days/weeks/months and one day it magically appears and was in plain sight? This literally just happened to me because my name tag for work “went missing” for a few days so I had to wear a crappy one from customer service (I wo…	2021-12-22T04:14:21.000Z	rlwp0t	8	5	ADHD	I hate having ADHD	0.86	https://www.reddit.com/r/ADHD/comments/rlwp0t/i_hate_having_adhd/
ihatenikolas	[removed]	2021-12-22T04:07:10.000Z	rlwkge	1	1	ADHD	you ever just forget to breathe when working?	1	https://www.reddit.com/r/ADHD/comments/rlwkge/you_ever_just_forget_to_breathe_when_working/
hellurrfromhere	In the last few days I’ve: tripped on clothes, jammed & cracked my toe on a dog bone, bruised the top of my foot on the corner of my cupboard just while cleaning (half) of my apartment, smashed a baby gate into BOTH my knee and my shin (on separate legs) and have two giant bruises. Jammed my finger ON my niece, hit my head with my sun visor in my car, tripped not once- but three times over my own…	2021-12-22T04:05:31.000Z	rlwjeo	3	3	ADHD	Just a little lol	1	https://www.reddit.com/r/ADHD/comments/rlwjeo/just_a_little_lol/
notanewbiedude	Whenever my parents come down on me for my ADHD symptoms, and I mention that they're ADHD symptoms and maybe it'd be good for me to like get treated for them, they just say I need to try harder. I've just given up on trying to explain this to them at this point, they refuse to listen to me. Telling someone with ADHD or "try harder" is like telling a grieving son to "just be happy". Like, we can't…	2021-12-22T04:02:03.000Z	rlwh2l	311	1578	ADHD	Why don't neurotypicals understand that telling someone with ADHD to "try harder" is like telling a grieving person at a funeral to "just be happy"?	0.98	https://www.reddit.com/r/ADHD/comments/rlwh2l/why_dont_neurotypicals_understand_that_telling/
izzzy427	It really sucks being broke during the holidays. I bought all my Christmas gifts. Paid all my bills. And now I don’t have money to see the doctor. Could I get the fees waived? Or better off switching doctors? The receptionist was a major BITCH. I made my appointment last week. She calls me up saying my insurance expired and I need my new insurance info or else I have to pay $108. I’m like okay, s…	2021-12-22T03:59:57.000Z	rlwfgt	27	34	ADHD	My doctor office receptionist won’t let me see my doctor for a refill for adhd medicine unless I pay $75 for late fees and another $78 for the office visit. I guess I will be unmedicated cause I can only afford $80 for the doctor.	0.9	https://www.reddit.com/r/ADHD/comments/rlwfgt/my_doctor_office_receptionist_wont_let_me_see_my/
YBmoonchild	[removed]	2021-12-22T03:58:22.000Z	rlwegg	0	1	ADHD	My doctor made me take a urine test when I went to get my script refilled. Anyone else had this happen?	1	https://www.reddit.com/r/ADHD/comments/rlwegg/my_doctor_made_me_take_a_urine_test_when_i_went/
lovely-1591	Ok so i started on 10 mg xr a week and a half ago.. the first couple days it was fine i didn’t feel much of a difference but about 5 days in i felt the constant need to yawn all day long. i usually would have that happen when i would get panic attacks and my chest would hurt but i didn’t necessarily feel like i had anxiety. i just brushed it off and figured it would go away. well now 5 days later…	2021-12-22T03:51:51.000Z	rlwa9a	12	1	ADHD	Started Adderall a week and a half ago, and i feel i’m having so much anxiety it’s making my chest hurt..	1	https://www.reddit.com/r/ADHD/comments/rlwa9a/started_adderall_a_week_and_a_half_ago_and_i_feel/
JelloJaded	[removed]	2021-12-22T03:50:12.000Z	rlw955	1	1	ADHD	🧼SHOWERING	1	https://www.reddit.com/r/ADHD/comments/rlw955/showering/
carrissa12	[removed]	2021-12-22T03:50:09.000Z	rlw93t	1	1	ADHD	What’s it like having ADHD while in prison?	1	https://www.reddit.com/r/ADHD/comments/rlw93t/whats_it_like_having_adhd_while_in_prison/
k3v1n	It's my understanding that the D- isomer is considered to be stronger so shouldn't these at least both be the same number and if not shouldn't the Dexedrine number be a lower mg? What am I missing? I was comparing the non-XR versions but also when comparing non extended Dexedrine to Adderall XR it says that 10mg Dexedrine is equal to 10mg Adderall XR. That doesn't sound right to me either. Also, …	2021-12-22T03:47:54.000Z	rlw7ok	1	2	ADHD	ADHDMedCalc says 10mg Dexedrine is equivalent to 5mg Adderall. How?	1	https://www.reddit.com/r/ADHD/comments/rlw7ok/adhdmedcalc_says_10mg_dexedrine_is_equivalent_to/
[deleted]	[removed]	2021-12-22T03:46:40.000Z	rlw6wp	1	1	ADHD	It is NOT possible to stop binge eating with ADHD	1	https://www.reddit.com/r/ADHD/comments/rlw6wp/it_is_not_possible_to_stop_binge_eating_with_adhd/
tyl3z	5 days ago, I stopped taking my 100mg sustained release caffeine and started my 54mg concerta again after a 3 week hiatus. I swapped out for taking a regular caffeine pill 100mg about 10 hours after I took my meds. This has been a great combination until today. I had bad bad anxiety all day since about 6 hours after taking my med. I can't figure out why; all of a sudden, I have anxiety. Aren't th…	2021-12-22T03:46:36.000Z	rlw6uy	1	1	ADHD	I had bad anxiety today and can't figure it out. I've been back on my concerta 54mg for the last 5 days	1	https://www.reddit.com/r/ADHD/comments/rlw6uy/i_had_bad_anxiety_today_and_cant_figure_it_out/
the_one-and_only-nan	Everybody here knows that feeling when you find your next subject of hyperfixation. The new book series you read in a couple days, the new video game that you *can't* stop playing. The new hobby you pick up and spend hours reading about or studying. The new tool or plaything you get that you can't put down. The new this, the new that, yadda yadda I rarely have anything last me more than maybe a f…	2021-12-22T03:44:48.000Z	rlw5os	3	2	ADHD	I wanna be able to experience things for the first time over and over again	1	https://www.reddit.com/r/ADHD/comments/rlw5os/i_wanna_be_able_to_experience_things_for_the/
katastrophe_7719	This has always been a struggle for me, but I feel like now it’s the worst it’s ever been. I know I have a responsibility, I know there’s consequences if I don’t do it, but at the end of the day I just feel so burnt out that the only thing I wanna do after I get home is sleep, especially on the days I have cheer practice (which is 3 hrs 2x a week) or game days where I may not be home until 10:30.…	2021-12-22T03:42:36.000Z	rlw47k	1	1	ADHD	How do you find the energy to get all of your homework done?	1	https://www.reddit.com/r/ADHD/comments/rlw47k/how_do_you_find_the_energy_to_get_all_of_your/
illestdev	Healthy eating, excercising, studying Spanish, studying crypto, cleaning, keeping a planner. These are the main habits I want to build, but I face a lot of anxiety when deciding how to go about doing so. Like what do I start with? How do I keep them all up? I don't work atm so I have the time to figure it out, but id love some input on where to start. Thanks!	2021-12-22T03:40:26.000Z	rlw2r1	6	10	ADHD	Overwhelmed with habit building	0.92	https://www.reddit.com/r/ADHD/comments/rlw2r1/overwhelmed_with_habit_building/
samdotdoggo	[removed]	2021-12-22T03:39:30.000Z	rlw23w	1	1	ADHD	I always have to have the last word	1	https://www.reddit.com/r/ADHD/comments/rlw23w/i_always_have_to_have_the_last_word/
InfiniteInnocence	I searched for posts in here to see if anyone has had a similar experience, found a few, but didn't find any that really helped me. For reference: I'm 26 years old, female, NYC resident, and on Medicaid I was diagnosed with ADHD, combined type, earlier this year by my 1st psychiatrist after doing some tests with her and answering questions about grades in school, my social life, how I do at work,…	2021-12-22T03:37:13.000Z	rlw0lj	3	3	ADHD	My new psychiatrist refused to refill Adderall RX, told me I don't have ADHD because I wasn't diagnosed as a kid and that Adderall doesn't help with executive dysfunction	1	https://www.reddit.com/r/ADHD/comments/rlw0lj/my_new_psychiatrist_refused_to_refill_adderall_rx/
Able-Cryptographer35	[removed]	2021-12-22T03:36:40.000Z	rlw08k	1	1	ADHD	Is it to late to start ADHD medication?	1	https://www.reddit.com/r/ADHD/comments/rlw08k/is_it_to_late_to_start_adhd_medication/
AstroZambie6	Hey! So I (F25) have ADHD and I’m medicated, just for a disclaimer. So I’m not sure if this is this is because of my ADHD, or a normal part of grief. I also have depression and anxiety. My dog passed away exactly a month ago today. He was 15 and in his last two weeks, we knew we were spending our last weeks with him. I basically started grieving him for the entire two weeks before he passed. I lo…	2021-12-22T03:33:40.000Z	rlvy84	1	2	ADHD	ADHD, grief and memory repression?	1	https://www.reddit.com/r/ADHD/comments/rlvy84/adhd_grief_and_memory_repression/
standestroying	[removed]	2021-12-22T03:33:31.000Z	rlvy45	1	1	ADHD	what is your holiday season food hyper fixation	1	https://www.reddit.com/r/ADHD/comments/rlvy45/what_is_your_holiday_season_food_hyper_fixation/
ellie--mae	Hi guys! I’m trying to get on meds. I’ve been in the process of trying to get testing for about a year. Right before my appointment with the psych for testing, I was diagnosed with depression so I started taking meds for that back in March. Tests were cancelled because of the meds I was taking. They thought my adhd could just be depression, but I know it’s not. I am wondering if anyone has simila…	2021-12-22T03:30:32.000Z	rlvw17	1	2	ADHD	Need support	1	https://www.reddit.com/r/ADHD/comments/rlvw17/need_support/
Idontwanttousethis	[removed]	2021-12-22T03:29:30.000Z	rlvvai	1	1	ADHD	So some people can just... stop thinking? or aren't thinking 100% of the time?	1	https://www.reddit.com/r/ADHD/comments/rlvvai/so_some_people_can_just_stop_thinking_or_arent/
[deleted]	[deleted]	2021-12-22T03:27:43.000Z	rlvu6u	1	3	ADHD	I see a psychologists tomorrow	1	https://www.reddit.com/r/ADHD/comments/rlvu6u/i_see_a_psychologists_tomorrow/
xyxif	I just got my neuropsychological testing results back, and based on the interpretation of the neuropsy, I suffer from anxiety and low self esteem, and she recommended intense exercise along with meditation and therapy - which I was going to start anyway, for the millionth time. Oh and I'm also naturally unmotivated and it is what it is, I just need to make sure to not get depressed. Also to use t…	2021-12-22T03:24:58.000Z	rlvscd	29	40	ADHD	Turns out I don't have ADHD. Got my neuropsychological results.	0.98	https://www.reddit.com/r/ADHD/comments/rlvscd/turns_out_i_dont_have_adhd_got_my/
throwawayRA_7482	Hey everyone, I just wanted to ask for tips for my appointment tmr, I’m really nervous. I was told to bring report cards and a family member along, but I won’t be able to bring someone else with me as they’re not too supportive with regards to mental health. What should I do to ensure the appointment goes as smoothly as possible and for the diagnosis to be accurate at the same time? thank you!	2021-12-22T03:16:05.000Z	rlvm61	4	2	ADHD	how should I prepare for my diagnosis appointment?	1	https://www.reddit.com/r/ADHD/comments/rlvm61/how_should_i_prepare_for_my_diagnosis_appointment/
statusconference	I work in an open office. Most days I can put up with the relatively mild level of noise. Most of the time the radio is at a soft enough level to not be irritating or interrupting. Some days the radio, the sound of people's furious typing, the loud ticking of the ancient analog clock on the desk across from mine is enough to drive me insane. Monday past I was tired and in pain from stomach issues…	2021-12-22T03:15:01.000Z	rlvlec	13	10	ADHD	Open Office frustrations	1	https://www.reddit.com/r/ADHD/comments/rlvlec/open_office_frustrations/
iDidntThinkiWasGonna	I was told to take 10mg Strattera before bed. Every night I do this, I wake up about once every hour and my quality of sleep is terrible. This has been going on for 3 days in a row and my brain was on autopilot all day today. I do not know how I managed to go to work today. I haven't gotten enough sleep in 3 nights. I can't focus on anything at work and they're gonna think there's something wrong…	2021-12-22T03:14:55.000Z	rlvlbc	5	2	ADHD	Day 3 on Strattera. I am horribly sleep deprived	1	https://www.reddit.com/r/ADHD/comments/rlvlbc/day_3_on_strattera_i_am_horribly_sleep_deprived/
udo119	[removed]	2021-12-22T03:11:34.000Z	rlviw2	1	1	ADHD	Apple Watch has changed my ADHD life	1	https://www.reddit.com/r/ADHD/comments/rlviw2/apple_watch_has_changed_my_adhd_life/
hanhanjackiechan	[removed]	2021-12-22T03:09:02.000Z	rlvh5u	1	1	ADHD	I went to a store, and they had artificial Christmas trees for $20. Naturally I bought 5.	1	https://www.reddit.com/r/ADHD/comments/rlvh5u/i_went_to_a_store_and_they_had_artificial/
backupburner85	I (29/M) don't mean to stigmatize with my title but I'm just venting...having a tough time as of late. Ive struggled with depression and anxiety for most of my adult life. Started really going to therapy a few months ago and it's been helpful to an extent. It made me realize that talk therapy isn't going to fix everything that's wrong with me, but it's helping me identify the target areas that I …	2021-12-22T03:08:00.000Z	rlvggr	3	1	ADHD	Feeling like shit. Realizing for the first time as an adult I probably have ADHD. How do I confirm this and is it too late to "get back on track"?	1	https://www.reddit.com/r/ADHD/comments/rlvggr/feeling_like_shit_realizing_for_the_first_time_as/
[deleted]	[deleted]	2021-12-22T03:04:24.000Z	rlvdzf	5	1	ADHD	[Relationship Advice] Is my (30m) rejection sensitive dysphoria (RSD) changing my perception of the relationship I have with my coworker (24f), who I have feelings for and I want to pursue, or am I reading the mixed signals correctly?	1	https://www.reddit.com/r/ADHD/comments/rlvdzf/relationship_advice_is_my_30m_rejection_sensitive/
Schippers	Hello! I was diagnosed with adhd when I was in middle school. I took medication consistently but really didn't like how it made me feel. Over time, I started looking at it as more of a tool and used it more as needed, and appreciated it for what it was. Shortly after I graduated highschool, I kind of just stopped taking it all together, around the age of 18/19. For years I felt fine, sure I had t…	2021-12-22T03:00:07.000Z	rlvars	6	2	ADHD	Hiatus of meds, now wanting to go back, why??	1	https://www.reddit.com/r/ADHD/comments/rlvars/hiatus_of_meds_now_wanting_to_go_back_why/
bluebunny20	I’ve been diagnosed with adhd for quite some time and just started seeing a therapist for unrelated issues. I mentioned I have ADHD and I was talking about some other issues I have and she wants me to get tested for epilepsy because she thinks it could be the thing causing me to be so inattentive, forgetful, absent-minded. I just thought this was interesting and wanted to share somewhere. Anyone …	2021-12-22T02:55:26.000Z	rlv7k1	3	1	ADHD	Therapist thinks my ADHD is actually epilepsy	1	https://www.reddit.com/r/ADHD/comments/rlv7k1/therapist_thinks_my_adhd_is_actually_epilepsy/
BrandenEv	After nearly 3 years of dealing with what I thought was severe anxiety, I finally decided to speak with someone other than my PCP, who determined pretty quickly I have ADHD (in his opinion). He had me reach out to my family to see if I was diagnosed as a child and sure enough, I had been, but my parents don't believe in mental ailments so I was never treated until now. I've been on a low dose of …	2021-12-22T02:52:01.000Z	rlv56k	1	1	ADHD	Recently started medication but ended up moving abruptly. Should I be worried about a new doctor?	1	https://www.reddit.com/r/ADHD/comments/rlv56k/recently_started_medication_but_ended_up_moving/
Leaky_Umbrella	Me and boyfriend were going to leave my car at my aunt’s place while we’re out of state for ten days, so we won’t have to move it during a snow emergency (yay Minnesota winter!) Aunt remembers to ask for our car key at the last minute, in case she needs to move the car. Boyfriend hands over his keyring, assuming I have my own keys like a normal human would. We Uber home - $25 and half an hour lat…	2021-12-22T02:50:06.000Z	rlv3vb	3	8	ADHD	I am the dumbest human	1	https://www.reddit.com/r/ADHD/comments/rlv3vb/i_am_the_dumbest_human/
Aggravating-Truth114	hi! hope all are well. this is my first post to this sub but i’ve read through the feed a few times before. i know no one can diagnose me but a doctor, but i just wanted to talk to someone about this. well to start last year i was diagnosed with bipolar 2 with psychosis after a month long manic episode and detachment from reality. i only mention this because i read that bipolar disorder often coi…	2021-12-22T02:34:06.000Z	rlut4m	1	2	ADHD	undiagnosed adhd?	1	https://www.reddit.com/r/ADHD/comments/rlut4m/undiagnosed_adhd/
throwowayadhdl	Hi, I am 23 and I have a feeling I have ADHD. I struggle with organization and doing basic tasks. I am at a point where at my job my boss and coworkers are starting to lose patience with me and my parents think I am a failure because I can barely hold a job down or clean my room. My job doesn’t have insurance and I don’t make that much, I can’t afford the 200 dollar appointments and my parents wo…	2021-12-22T02:30:32.000Z	rluqph	1	1	ADHD	How do I even get diagnosed ? Feeling so lost.	1	https://www.reddit.com/r/ADHD/comments/rluqph/how_do_i_even_get_diagnosed_feeling_so_lost/
No-Signature2586	[removed]	2021-12-22T02:26:56.000Z	rluo8g	1	1	ADHD	Bad day - ADHD Dad to ADHD college kid	1	https://www.reddit.com/r/ADHD/comments/rluo8g/bad_day_adhd_dad_to_adhd_college_kid/
khajiithassweetroll	[removed]	2021-12-22T02:21:07.000Z	rlukei	1	1	ADHD	How do I stop aimlessly browsing my venmo feed?	1	https://www.reddit.com/r/ADHD/comments/rlukei/how_do_i_stop_aimlessly_browsing_my_venmo_feed/
[deleted]	[removed]	2021-12-22T02:19:18.000Z	rluj7f	1	1	ADHD	Tick, tick, tick, tock	1	https://www.reddit.com/r/ADHD/comments/rluj7f/tick_tick_tick_tock/
ixkitcat	[removed]	2021-12-22T02:18:18.000Z	rluijg	0	1	ADHD	How do you guys get over friends offhandedly saying that someone prescribed Adderall is "addicted" or "cheating"?	1	https://www.reddit.com/r/ADHD/comments/rluijg/how_do_you_guys_get_over_friends_offhandedly/
CynAlone	That is what I heard from the doctor after she tested me by the MMPI2 exam. I'm 52 years old and I have had symptoms my entire life, but that doesn't seem to matter with the diagnosis. The MMPI 2 diagnosis looks more for psychological cause for the behavior. The Dr kept saying that my anxiety/stress could cause my symptoms of zero focus vs extreme focus, constantly need to keep my hands busy, can…	2021-12-22T02:16:56.000Z	rluhle	3	8	ADHD	It's Either ADHD or Stress/Anxiety	1	https://www.reddit.com/r/ADHD/comments/rluhle/its_either_adhd_or_stressanxiety/
ThatGirlChaCha	My sister has a cat and she spends most weekends with her boyfriend, so it’s up to me to watch him when she is away. He is particularly food aggressive, clawing at doors, chasing me to the bowl near meal times. I’ve dropped his food on multiple occasions from being tripped up by him. He’s not very affectionate either, so it’s kind of frustrating to feel like I’m nothing more than a food scooper. …	2021-12-22T02:13:00.000Z	rluev4	5	1	ADHD	How do you manage feeling overwhelmed by your pet(s)?	1	https://www.reddit.com/r/ADHD/comments/rluev4/how_do_you_manage_feeling_overwhelmed_by_your_pets/
msanonymous000	Supposedly people say that people with adhd can’t focus on things they like and hyper focus on things they do like. Well I can’t do either :/ You know what I do? I spend hours daydreaming, having conversations alone, imagining that I’m talking to someone else. Like I’m in a movie or something. I want to practice piano but nope, I somehow prefer to live in my head throughout the whole day.	2021-12-22T02:11:24.000Z	rluds3	1	1	ADHD	I can’t focus on the things that I like to do either :/	1	https://www.reddit.com/r/ADHD/comments/rluds3/i_cant_focus_on_the_things_that_i_like_to_do/
plantkittywitchbaby	Just crossed a item off my to-do list that had been there (and expanding) since March. It, in fact, did not take 5 mins like so many other ADHD impacted tasks. The 12 hours over the last 4 days to finish and send a single summary email was worth the pain. Now I won’t be carrying this item into the new year. Phew.	2021-12-22T02:01:41.000Z	rlu6wy	1	1	ADHD	Task accomplished	1	https://www.reddit.com/r/ADHD/comments/rlu6wy/task_accomplished/
plsjfjdk	I take Adderall XR and the generic brands tend to worsen my symptoms. I had my psychiatrist specify a manufacturer (Prasco) on the prescription and sent it to a pharmacy that has it in their catalogue, but it's.... On backorder.... I am thinking I may need to suck it up and pay for the name brand ($220/mo). What gives? Has anyone gotten their insurance to cover name brand? Maybe I should just giv…	2021-12-22T02:00:10.000Z	rlu5o8	5	2	ADHD	Generic medication supply issues	1	https://www.reddit.com/r/ADHD/comments/rlu5o8/generic_medication_supply_issues/
writersfantasy	Howdy folks. I am a very recently diagnosed (at age 29 - this October) person. Psychiatrist put me straight onto Ritalin 10mg twice a day and it was magnificent. I was less socially anxious, able to focus, wrote a kick-ass application letter to a Masters Course I'd been eyeing off for months and finally got on top of my work-life balance, I was exercising regularly and the quality of my sleep imp…	2021-12-22T02:00:07.000Z	rlu5mz	3	1	ADHD	Slow Release Concerta - No effect?!	1	https://www.reddit.com/r/ADHD/comments/rlu5mz/slow_release_concerta_no_effect/
CynAlone	[removed]	2021-12-22T01:59:21.000Z	rlu51s	1	1	ADHD	Confusion with ADHD or stress diagnosis	1	https://www.reddit.com/r/ADHD/comments/rlu51s/confusion_with_adhd_or_stress_diagnosis/
plsjfjdk	[removed]	2021-12-22T01:55:41.000Z	rlu2io	1	1	ADHD	So has anyone figured out a solution to medication being out of stock everywhere?	1	https://www.reddit.com/r/ADHD/comments/rlu2io/so_has_anyone_figured_out_a_solution_to/
lunalovegoat	I did, not just 1, but 2 loads! I completely ran out of clean clothes a few days ago, but that didn't stop me from continuing to put off doing it (after not doing any laundry for a few wks). I somehow got the motivation after forcing myself to do 1 load, to start a 2nd one. Now hopefully they won't sit in the "clean" basket forever like they usually do lol. It's been so long since I've actually p…	2021-12-22T01:54:32.000Z	rlu1oy	7	72	ADHD	I finally did my laundry!	0.96	https://www.reddit.com/r/ADHD/comments/rlu1oy/i_finally_did_my_laundry/
[deleted]	[deleted]	2021-12-22T01:51:17.000Z	rltzhu	14	3	ADHD	Can being semi-verbal be a result of adhd?	1	https://www.reddit.com/r/ADHD/comments/rltzhu/can_being_semiverbal_be_a_result_of_adhd/
Birdpoopoo69	Will taking ADHD meds help my memory mayb. I'm unable to focus enough . I wonder if that has to do with my memory. I don't wanna become to reliant on meds and get addicted to it. I heard somewhere that ADHD meds can mess up ur brain. I completely forget so many things. I wonder if it's due to trauma and stress or my lack of focus. What are the ways meds changed this for u What are the positive ou…	2021-12-22T01:49:49.000Z	rltyir	1	1	ADHD	Do you think taking ADHD meds will help my memory more. I'm unable to focus enough most of the time. HAS ur memory improved at all after meds?	1	https://www.reddit.com/r/ADHD/comments/rltyir/do_you_think_taking_adhd_meds_will_help_my_memory/
_luv-bug_	Today we had a meeting with my school. I pretty much told them I needed out ASAP. We made a plan, I'll be taking a pretest, and then once I turn 16 I'll take the actual test to sign out of school and get a high school equivalent. If I pass the test I'm out. As of right now, I'm not enrolled in any classes and I'm prepping to take the pretest. If theres anything wrong, I can be sent to a program t…	2021-12-22T01:49:27.000Z	rltya6	10	20	ADHD	I may have just done the best thing for my mental health.	0.92	https://www.reddit.com/r/ADHD/comments/rltya6/i_may_have_just_done_the_best_thing_for_my_mental/
[deleted]	[deleted]	2021-12-22T01:43:52.000Z	rltuhl	2	1	ADHD	Struggling with Running Late to Work	1	https://www.reddit.com/r/ADHD/comments/rltuhl/struggling_with_running_late_to_work/
Sopwafel	I've been getting therapy for about 3 months now. And things have barely changed at all. I still have weekly ruts. I still get super stressed out and/or depressed regularly. I've made so many planners and tried all kinds of organization strategies, but I have maybe adhered to a planner for ONE DAY so far. I'll figure out something new that seems to work and a week later I realize I haven't used i…	2021-12-22T01:39:00.000Z	rltr4z	3	3	ADHD	Unmedicated therapy	1	https://www.reddit.com/r/ADHD/comments/rltr4z/unmedicated_therapy/
Birdpoopoo69	[removed]	2021-12-22T01:37:38.000Z	rltq74	1	1	ADHD	Do you think taking ADHD meds might improve my memory	1	https://www.reddit.com/r/ADHD/comments/rltq74/do_you_think_taking_adhd_meds_might_improve_my/
-go2hellzm-	[removed]	2021-12-22T01:32:31.000Z	rltmnf	1	1	ADHD	1000 emails	1	https://www.reddit.com/r/ADHD/comments/rltmnf/1000_emails/
PuzzlePeaceArt	I take 20mg dextroamphetamines, one pill a day, every morning. When I started, I had a bit of a fluttering heart and a headache, but nothing too strange/unmanageable, so I stuck with it. It's now been about two years, and I've had zero problems while on my meds. I'm productive, my rampant appetite is now in order, my sleep schedule has improved...I'm just doing so great it's pretty much jarring. …	2021-12-22T01:29:50.000Z	rltkp3	9	4	ADHD	Missed one day of my prescription, and had really scary withdrawal. How do I handle this?	1	https://www.reddit.com/r/ADHD/comments/rltkp3/missed_one_day_of_my_prescription_and_had_really/
TargetNailer	My primary care doc gave me permission to get evaluated for ADHD. That was a week ago. I am having feelings of fear and shame to make this call and am procrastinating about it.. Can anyone who has Kaiser tell me what is going to happen or the process I will go through? Should I keep some sort of journal of things going on in my life? This past weekend I had a lot of important stuff to do but foun…	2021-12-22T01:29:21.000Z	rltkdb	1	2	ADHD	Permission to get evaluated for ADHD	1	https://www.reddit.com/r/ADHD/comments/rltkdb/permission_to_get_evaluated_for_adhd/
Vegas-Jack	[removed]	2021-12-22T01:24:58.000Z	rlthbr	1	1	ADHD	Day 2 on Ritalin and I’m lifting heavier at the gym then I ever have before. Has anyone else had this experience?	1	https://www.reddit.com/r/ADHD/comments/rlthbr/day_2_on_ritalin_and_im_lifting_heavier_at_the/
scumbagotron	Hi! Been on 60mg Vyvanse for a few months, slowly been pushed up after diagnosis in June. I've noticed an improvement in focus which lasts all day long, but it only helps with my motivation for a few hours - so I've started breaking up my dose throughout the day, so I can prioritize depending on the day. This means, though, that each day I'm having to make the call about whether doing my dishes l…	2021-12-22T01:24:45.000Z	rlth6e	5	3	ADHD	Meds help with my focus all day, but only help my motivation for a few hours. Is this normal? Is there something I can do about it?	1	https://www.reddit.com/r/ADHD/comments/rlth6e/meds_help_with_my_focus_all_day_but_only_help_my/
karamielkookie	Hi! Just started adderall XR 15 mg. Today is my second day and I mostly feel sleepy. Yesterday I felt something very briefly. Today I don’t feel anything except like I need a nap. My appetite has disappeared. I tried vyvanse years ago and I felt such clarity the first day. I didn’t feel anything after and I stopped taking them, like a derp. Should I request vyvanse instead? Thank you for any advi…	2021-12-22T01:21:48.000Z	rltf3l	3	2	ADHD	Adderall Makes me sleepy?	1	https://www.reddit.com/r/ADHD/comments/rltf3l/adderall_makes_me_sleepy/
Film_Fuckery	I've been on Vyvanse for almost ten years, and it's done absolute wonders for me as far as concentration goes. But as a stimulant it tends to make my OCD and anxiety much worse than when I'm off my meds, and often causes me to become stuck in unpleasant thought loops. I recently took a break from it for a few days because I was having serious problems falling asleep and that break turned into abo…	2021-12-22T01:21:44.000Z	rltf1q	9	2	ADHD	For those of you who've been on Vyvanse, how long do withdrawal symptoms last?	1	https://www.reddit.com/r/ADHD/comments/rltf1q/for_those_of_you_whove_been_on_vyvanse_how_long/
karamielkookie	[removed]	2021-12-22T01:19:16.000Z	rltdap	1	1	ADHD	Just started Adderall…feels like nothing?	1	https://www.reddit.com/r/ADHD/comments/rltdap/just_started_adderallfeels_like_nothing/
Ace5419	This is a bit of a two pronged question. I feel that it is relevant to give some background to explain the way I am feeling. So I recently went through my first breakup, only lasted about 10 days. I am currently studying at a University and prior to my relationship with this girl I was way too involved. I have excellent time management skills to the extent that my working hours are from 8:00 AM t…	2021-12-22T01:15:12.000Z	rltagq	5	3	ADHD	Advice for dealing with loneliness	1	https://www.reddit.com/r/ADHD/comments/rltagq/advice_for_dealing_with_loneliness/
onelyro	I was prescribed Focalin, which at first did not work. The second drug I was prescribed to me was Wellbutrin, which just made me angry and mad at the world I don’t know why. Today I want to go back and be treated for my ADHD because lately it’s been getting worse and worst everyday. Should I talk to my doctor about a different medication? I’ve recently signed up with HRA so now I have cushion to …	2021-12-22T01:10:05.000Z	rlt6pa	6	1	ADHD	I have been diagnosed 3 years ago with ADD which they now call ADHD type Inattentive?	1	https://www.reddit.com/r/ADHD/comments/rlt6pa/i_have_been_diagnosed_3_years_ago_with_add_which/
Eko777	My coach and I had a breakthrough yesterday. A good portion of the thing causing my (out of control) hyperfocus is that I don't trust myself to finish it later. I feel forced to keep going because stopping means stopping forever. The other day I stayed at work until 10:30pm because of this lol Now we just have to start trusting ourselves again hahaha	2021-12-22T01:06:31.000Z	rlt497	1	2	ADHD	Win Wednesday	1	https://www.reddit.com/r/ADHD/comments/rlt497/win_wednesday/
Sea-Astronaut-2848	Hi, so I was persuading myself for a long time to post this. Before I start, please forgive me for any mistakes, English is not my first language. The thing is, it has been on my mind for a while that I may have ADHD. A lot of the symptoms apply to me. I have been professionaly diagnosed with MADD, if it's any help in evaluating my situation. I would really like to get a professional opinion and …	2021-12-22T00:56:13.000Z	rlswsf	5	1	ADHD	I'm scared to get professionaly diagnosed	1	https://www.reddit.com/r/ADHD/comments/rlswsf/im_scared_to_get_professionaly_diagnosed/
Jacobmb_Music	Are you on stimulants for your ADHD and also bad at remembering to drink water like me? Then Dehydration could be your unsuspected enemy! I’ve been on Adderall on 15mgs twice a day since this summer. When I started my meds, it was during a time where I was drinking a lot of water consistently. I recently got a puppy in October and my healthy habits with water have slipped. I felt my meds weren’t …	2021-12-22T00:48:59.000Z	rlsrtg	5	25	ADHD	Friendly Reminder To Stay Hydrated!	1	https://www.reddit.com/r/ADHD/comments/rlsrtg/friendly_reminder_to_stay_hydrated/
Trigzzz1	You guys are always proper helpful on this sub so I’ve got another question which I would love some suggestions for. I’m having a little get together for New Year’s Eve but half the people coming know eachother and so do the other half but each half doesn’t know eachother and I’m extremely worried they’d feel awkward and sit in the corner kind of thing or people would just talk to the person they…	2021-12-22T00:47:01.000Z	rlsqil	10	1	ADHD	Hosting a party but really anxious about it	1	https://www.reddit.com/r/ADHD/comments/rlsqil/hosting_a_party_but_really_anxious_about_it/
IDerpSoMuch	I finally built up the courage to talk to my doctor about my potential ADHD again (I was positive for 4/6 items in a self diagnosis with a Neurologist a couple months ago). He gave a prescription for Adderall XR. I got little anxious about filling the prescription so I procrastinated by looking for discounts. Now all the pharmacies are closed so I have to wait until after work tomorrow to fill it…	2021-12-22T00:46:01.000Z	rlsptd	7	2	ADHD	Anxiety over taking Adderall XR, what are your experiences?	1	https://www.reddit.com/r/ADHD/comments/rlsptd/anxiety_over_taking_adderall_xr_what_are_your/
[deleted]	[removed]	2021-12-22T00:45:34.000Z	rlspil	1	1	ADHD	Has anyone else screwed up this badly in college?	1	https://www.reddit.com/r/ADHD/comments/rlspil/has_anyone_else_screwed_up_this_badly_in_college/
oofadhdsucks	I am currently writing am extremely detailed morning and evening routine (get up, sit up, drink water, take medicine, go to the bathroom, etc.) And I was thinking "hmm is this overkill? I feel like I'd remember to stand" Then I get up to make dinner and I take my medication. Literally five minutes after taking the medication, I look at the time and go into a small panic bc I thought I forgot to t…	2021-12-22T00:37:24.000Z	rlsjwb	26	54	ADHD	Forgot if I took my meds less than 5 min after taking it	0.97	https://www.reddit.com/r/ADHD/comments/rlsjwb/forgot_if_i_took_my_meds_less_than_5_min_after/
EnoughConversation15	Has anyone else experienced the elevated pulse rate while taking Adderall? I’m newly diagnosed and also new to any kind of ADHD medication. I know that stimulants are prone to causing higher heart rates. I was just curious if anyone else had experienced this in the beginning and found that as their body adjusted to the medication that maybe their pulse regulated? My doctor has already switched me…	2021-12-22T00:33:29.000Z	rlsh16	24	4	ADHD	Adderall and Elevated Health Rate	1	https://www.reddit.com/r/ADHD/comments/rlsh16/adderall_and_elevated_health_rate/
scopeno	So i'm struggling with ADHD, mostly being inattentive. But besides that, I have a problem equally influencing me and that's anxiety, focused on social phobia because of my speaking issues associated with stuttering and babbling. I'm just scared to even speak to a cashier when in the shop, because of racing thoughts if I'd be understood. Just if asking for anything over the counter, like a pack of…	2021-12-22T00:31:51.000Z	rlsfv9	21	1	ADHD	Thoughts on Concerta + propranolol combo?	1	https://www.reddit.com/r/ADHD/comments/rlsfv9/thoughts_on_concerta_propranolol_combo/
[deleted]	[deleted]	2021-12-22T00:30:30.000Z	rlsey1	2	3	ADHD	My oven is very ADHD unfriendly	1	https://www.reddit.com/r/ADHD/comments/rlsey1/my_oven_is_very_adhd_unfriendly/
ScawedyCat	You know you’re being annoying and are probably wrong about somethings in the argument but you just keep going. I had an argument with my cousin earlier. It was about something stupid and I am aware that some of the things I said were factually wrong. So, I ended up saying he’s right. But now I’m embarrassed and my instinct is to be annoying/say things I shouldn’t. Nothing mean or wrong but just …	2021-12-22T00:29:04.000Z	rlsdta	17	53	ADHD	Do you guys ever get into a fighting mood?	0.91	https://www.reddit.com/r/ADHD/comments/rlsdta/do_you_guys_ever_get_into_a_fighting_mood/
posterinchief	So I've been through many, many different medications and I feel so damn close! I've been through many discussions about this, so I'll keep things pretty short and to the point. **spoiler: it didn't turn out very short and to the point after all :(** After trying and failing hard with amphetamine based meds, I've come back to methylphenidate. Adderall and Vyanse were fantastic for maintaining my …	2021-12-22T00:24:33.000Z	rlsalj	6	1	ADHD	Methylphenidate Woes or Why the heck is a Ritalin not a Concerta?	1	https://www.reddit.com/r/ADHD/comments/rlsalj/methylphenidate_woes_or_why_the_heck_is_a_ritalin/
fysvegbjcjxhxjdjd	[removed]	2021-12-22T00:13:05.000Z	rls1t2	1	1	ADHD	Is ADHD medication bad?	1	https://www.reddit.com/r/ADHD/comments/rls1t2/is_adhd_medication_bad/
redthug34	Been on adderall since April. Work in Saas sales and tomorrow is the last day of the year for us. I’ll have like the days off before I start in a new role. There is a ton of prep I can do, but I can do some unmedicated. Should I take a few days off of work and meds and just get away from it all before the most stressful year of my life comes up?	2021-12-22T00:12:28.000Z	rls1d5	2	2	ADHD	Holiday led break?	1	https://www.reddit.com/r/ADHD/comments/rls1d5/holiday_led_break/
[deleted]	[removed]	2021-12-22T00:05:08.000Z	rlrwbp	1	1	ADHD	Officially diagnosed today in the “extremely impaired” range on the IVA-2 test. Doc prescribed 30mg Vyvanse.	1	https://www.reddit.com/r/ADHD/comments/rlrwbp/officially_diagnosed_today_in_the_extremely/
BidZealousideal1081	I've tried adderal, vyvanse, and now it seems concerta wont work either. I'm kind of scared I wont be able to find anything that works. It seems most people don't do well with nonstimulants which bothers me alot. And I'm scared my psychiatrist is just going to give up on me. I know I have ADHD, but I just can't find medication that actually works and it's freaking me out. I just need to hear if p…	2021-12-22T00:05:03.000Z	rlrw97	13	2	ADHD	People who didn't respond well to stimulants, did you eventually find something that works?	0.75	https://www.reddit.com/r/ADHD/comments/rlrw97/people_who_didnt_respond_well_to_stimulants_did/
rokez618	TLDR: Do the meds jack up anxiety the same as caffeine does? Hi - late 30s year old and realizing that I likely have ADHD as I navigate my child's own formal diagnosis. I have not yet been formally diagnosed (finding an available psychiatrist is a PAIN where I live), and I don't want to jump the gun but after researching it I'm highly confident that I have at least a mild to moderate form conditi…	2021-12-22T00:03:01.000Z	rlrur1	5	2	ADHD	Question regarding Methylphenidate/AMP vs Self-Medicating with Caffeine	1	https://www.reddit.com/r/ADHD/comments/rlrur1/question_regarding_methylphenidateamp_vs/
Small_Enthusiasm4823	I’m in my first semester of uni writing my first assignment. I’ve got a 3000 word essay due for uni managed to get a weeks extension meaning it’s due 11th of jan but my brain just won’t let it happen. I struggle with doing anything without feeling pressure of the deadline coming up so as much as the extra week has helped my anxiety and means I can enjoy Christmas a bit more, it just leaves me wit…	2021-12-21T23:54:25.000Z	rlrodw	4	3	ADHD	Essay writing HELP	1	https://www.reddit.com/r/ADHD/comments/rlrodw/essay_writing_help/
[deleted]	[deleted]	2021-12-21T23:49:22.000Z	rlrkqr	1	1	ADHD	How do you cope with your outbursts?	1	https://www.reddit.com/r/ADHD/comments/rlrkqr/how_do_you_cope_with_your_outbursts/
msp_ryno	My partner is a very intellectual person, and enjoys deeper stimulation in his interactions with people. I have adhd, and find these conversations difficult for myself to engage in. It is causing problems in our relationship. I feel bad because I am not able to provide that to him (we are in an open relationship, so he can/does get that from others). But I want to get better with this too. Anyone…	2021-12-21T23:46:00.000Z	rlric9	2	3	ADHD	I struggle with communication in my relationship (I have ADHD, partner is autistic)	1	https://www.reddit.com/r/ADHD/comments/rlric9/i_struggle_with_communication_in_my_relationship/
roku77	Hi all, You might remember [my struggles getting medication.](https://www.reddit.com/r/ADHD/comments/rbyv2r/some_guy_keeps_posting_misinformation_about_adhd/hnrzhj8/?utm_source=share&utm_medium=ios_app&utm_name=iossmf&context=3) Well, today I started vyvanse and… I cleaned my room and did laundry and didn’t feel like I needed to take a nap after every task, I know that this is a common experience…	2021-12-21T23:45:58.000Z	rlriaw	7	43	ADHD	I started meds today and oh my lord	0.96	https://www.reddit.com/r/ADHD/comments/rlriaw/i_started_meds_today_and_oh_my_lord/
DJGMac	Upon my recent diagnosis as an adult with ADHD, being medicated. I realized just how bad my writing is. How can I fix it? wondering if there are any educational tools or something. Hardest part is honestly finding time in the day but I am trying. More to do than time when you constantly blank out many times in a day. I can barley make reddit posts, work emails, group chat messages etc. without it…	2021-12-21T23:44:21.000Z	rlrh4x	14	9	ADHD	I have horrible writing skills as an adult with ADHD. How can I improve this?	1	https://www.reddit.com/r/ADHD/comments/rlrh4x/i_have_horrible_writing_skills_as_an_adult_with/
Kalt02	Does anyone else ever feel like nobody ever notices them (outside of family)? Like if one day, You just disappeared off the earth, the only people who would notice are your family and people you work with? I just feel kinda forgotten about, I never really had any real friends growing up, just always bouncing around different groups, hoping one would stick. I’ve never felt as if anyone really appr…	2021-12-21T23:43:36.000Z	rlrgk5	2	8	ADHD	Is this my adhd or is this feeling normal	1	https://www.reddit.com/r/ADHD/comments/rlrgk5/is_this_my_adhd_or_is_this_feeling_normal/
GrabsJoker	[removed]	2021-12-21T23:41:15.000Z	rlrev3	1	1	ADHD	Kid has me in a bad mood	1	https://www.reddit.com/r/ADHD/comments/rlrev3/kid_has_me_in_a_bad_mood/
Bankzey	[removed]	2021-12-21T23:32:47.000Z	rlr8ou	1	1	ADHD	Finally Diagnosed. Freedom.	1	https://www.reddit.com/r/ADHD/comments/rlr8ou/finally_diagnosed_freedom/
DebatableSpace	[removed]	2021-12-21T23:28:55.000Z	rlr5p8	1	1	ADHD	I was abusing caffeine and nicotine for years before I was finally diagnosed with ADHD, and I find it cool how my brain figured out how to better itself lol	1	https://www.reddit.com/r/ADHD/comments/rlr5p8/i_was_abusing_caffeine_and_nicotine_for_years/
[deleted]	[removed]	2021-12-21T23:25:58.000Z	rlr3hg	1	1	ADHD	Finally Diagnosed, Freedom.	1	https://www.reddit.com/r/ADHD/comments/rlr3hg/finally_diagnosed_freedom/
[deleted]	[removed]	2021-12-21T23:19:17.000Z	rlqyfa	1	1	ADHD	How do you remember to take your meds?	1	https://www.reddit.com/r/ADHD/comments/rlqyfa/how_do_you_remember_to_take_your_meds/
-KnurbKirb-	[removed]	2021-12-21T23:17:18.000Z	rlqwwm	1	1	ADHD	My mother is FINALLY letting me get seen in January!!	1	https://www.reddit.com/r/ADHD/comments/rlqwwm/my_mother_is_finally_letting_me_get_seen_in/
[deleted]	[deleted]	2021-12-21T23:08:00.000Z	rlqq1j	1	0	ADHD	It is Cliché to ask this, I would imagine, but could I possibly have....	0.5	https://www.reddit.com/r/ADHD/comments/rlqq1j/it_is_cliché_to_ask_this_i_would_imagine_but/
kegzdi	[removed]	2021-12-21T22:49:33.000Z	rlqcm1	1	1	ADHD	Anybody else constantly do things backwards or just me?	1	https://www.reddit.com/r/ADHD/comments/rlqcm1/anybody_else_constantly_do_things_backwards_or/
CompoteDizzy	I was diagnosed with ADHD as a child, but when I got into my teens the hyperactivity disappeared and I thought that I grew out of it. I am in my 30s now and about to get diagnosed with ADHD (ADD) again, and my doctor wants to start me on concerta or vyanse. When I google these meds all I find is negative stuff like erectile disfunction, increased anxiety, insomnia etc etc and a bunch of youtube v…	2021-12-21T22:48:31.000Z	rlqbu8	4	1	ADHD	Please tell me some positive things about concerta and/or vyvanse!	1	https://www.reddit.com/r/ADHD/comments/rlqbu8/please_tell_me_some_positive_things_about/
stubbledchin	I'm not even sure what specifically put me on to the idea I had it. Possibly some celebrity awareness. What made me do something about it is the working from home aspect of late. That's when it became noticable, especially when I started to disturb my wife's work. I think I may have primarily inattentive ADHD. Initially I was considering autism, due to a shyness issue I have, but it's definitely …	2021-12-21T22:41:36.000Z	rlq6rl	8	8	ADHD	40 year old here, exploring the possibility of an ADHD diagnosis. Any advice from other late diagnosees?	1	https://www.reddit.com/r/ADHD/comments/rlq6rl/40_year_old_here_exploring_the_possibility_of_an/
Babybabyyyx	I want to know if this is an ADHD thing? I tend to forget about people until something reminds me of them but with him I think about him a lot and want to talk to him all the time. When he doesn’t reach out to me after I’ve already texted him first the last time we talked I feel that he doesn’t love me. He always does in a day or two but waiting for it feels terrible and my brain always tells me …	2021-12-21T22:38:54.000Z	rlq4p6	165	398	ADHD	If my long distance boyfriend doesn’t talk to me for a day or two I feel that he doesn’t love me anymore	0.95	https://www.reddit.com/r/ADHD/comments/rlq4p6/if_my_long_distance_boyfriend_doesnt_talk_to_me/
Thesavagepotato06	I have done research People with it have said that I probably have it I literally pace around my room muttering sales figures of the Nintendo GameCube and why it flopped and I just want to get diagnosed but I literally can’t and I’m too young to see a doctor and my parents don’t even believe me because they think ADHD is kids throwing chairs and disrupting class but they literally tell me off for…	2021-12-21T22:38:24.000Z	rlq4bi	7	4	ADHD	I have all the signs of ADHD but my parents don’t really believe in mental health how do I convince them to let me get diagnosed?	0.84	https://www.reddit.com/r/ADHD/comments/rlq4bi/i_have_all_the_signs_of_adhd_but_my_parents_dont/
[deleted]	[deleted]	2021-12-21T22:37:38.000Z	rlq3r9	3	0	ADHD	I’m the r@tard	0.5	https://www.reddit.com/r/ADHD/comments/rlq3r9/im_the_rtard/
Environmental_Use_45	Why do I feel the same whether I take Adderall or not? I’ve only taken it daily for a little over a week, and at first it made me feel very calm and relaxed but eventually it started making me feel nauseous and no different than when I don’t take it. I’m only on a starting dosage so I don’t know if I’m simply building up a tolerance, but does anyone else have experience with this? This is the fir…	2021-12-21T22:32:48.000Z	rlq07i	9	2	ADHD	Medication no longer working?	1	https://www.reddit.com/r/ADHD/comments/rlq07i/medication_no_longer_working/
BrodyAbroad	I am not diagnosed yet but I am trying to get diagnosed, but my family travels full time and I am looking to stay with my grandparents in Australia while they keep traveling. I am 17yo and am trying to convince my mum and dad that I can stay but my mum doesn't think I will be able to keep a job or other things if I can't make myself walk to my parents bedroom to brush my teeth. So the house we we…	2021-12-21T22:32:23.000Z	rlpzwi	1	1	ADHD	How do I explain this to my parents.	1	https://www.reddit.com/r/ADHD/comments/rlpzwi/how_do_i_explain_this_to_my_parents/
nemoesk	I have a reactive dog, that I had before I was diagnosed, and I have been working with him his whole life to recover and he has come very far. He had a pretty traumatic first year, and his issues aren't his fault. I had to learn to be really patient and give him a lot of grace to work through his issues, and I accidentally learned to do some of that for myself and my adhd in the process. It's not…	2021-12-21T22:31:29.000Z	rlpz8d	1	15	ADHD	My dog responds to structure and whoops so do I.	1	https://www.reddit.com/r/ADHD/comments/rlpz8d/my_dog_responds_to_structure_and_whoops_so_do_i/
crystalllmth825555	so basically long story short I dropped out of high school(?) to do online classes my senior year. I wasn’t able to do them because I procrastinated too hard and eventually just gave up. a year later i’m trying again, unfortunately taking the same exact classes I wasn’t able to do. i’m decently caught up in a couple classes but I haven’t done a thing in econ and i’ve only done 5/18 assignments in…	2021-12-21T22:30:13.000Z	rlpy7n	1	2	ADHD	How do y’all get school done?	1	https://www.reddit.com/r/ADHD/comments/rlpy7n/how_do_yall_get_school_done/
TheRealHicket	This isn’t me, but my partner who is currently suffering because this ridiculous drug screen that came back positive for amphetamines. I get they have to do it. But it’s impossible for him to be on anything illicit. He’s never taken anything containing amphetamines. He’s on anti-anxiety medication and has been needing a few antihistamines lately but literally nothing else. His “self medication” i…	2021-12-21T22:23:53.000Z	rlptli	3	1	ADHD	Finally got the adhd diagnosis, then get a false positive on drug screen - is all hope lost?	1	https://www.reddit.com/r/ADHD/comments/rlptli/finally_got_the_adhd_diagnosis_then_get_a_false/
[deleted]	[removed]	2021-12-21T22:23:19.000Z	rlpt6o	1	1	ADHD	Pregnancy = no medication	1	https://www.reddit.com/r/ADHD/comments/rlpt6o/pregnancy_no_medication/
penguinmike3	Hey everyone, had a quick question about whether you guys researched the psychs/neuropsychologist who did your testing? I was referred to two different ones. One of them had overwhelmingly bad reviews, but the better of the two has a 4 month longer wait time for an appointment. I’m not chasing a diagnosis, but really do want the most thorough process to see what/if I have an issue. Curious to see…	2021-12-21T22:13:33.000Z	rlplvd	1	1	ADHD	Being picky about your Neuropsychologist (?)	1	https://www.reddit.com/r/ADHD/comments/rlplvd/being_picky_about_your_neuropsychologist/
thisaburneryall	[removed]	2021-12-21T22:02:32.000Z	rlpdcw	1	1	ADHD	how do yall approach large projects/goals with little time?	1	https://www.reddit.com/r/ADHD/comments/rlpdcw/how_do_yall_approach_large_projectsgoals_with/
Omega1602	Hi all, I’m new to this subreddit - here’s a quick backstory of me: I’ve always had the signs and symptoms my whole life but more recently at Uni I was assessed and have an Educational/Working diagnosis and am waiting for a medical. I just needed to vent a little because I work in the University’s disability team and when explaining my symptoms to a co-worker they said I should just keep a diary,…	2021-12-21T21:56:12.000Z	rlp8a1	1	2	ADHD	‘Everyone does that’	1	https://www.reddit.com/r/ADHD/comments/rlp8a1/everyone_does_that/
[deleted]	[deleted]	2021-12-21T21:47:53.000Z	rlp25p	1	1	ADHD	Adderall IR vs Vyvanse	1	https://www.reddit.com/r/ADHD/comments/rlp25p/adderall_ir_vs_vyvanse/
juniebaby555	I got diagnosed with ADHD about a month ago. I felt like there was finally some hope in my life after 20 years of nothingness and bullshit. I had waited way too long to be assessed and procrastinated until I was in complete crisis. My psychiatrist wants me to trial both Wellbutrin and Strattera before stimulants. I’m two weeks in on Wellbutrin and the side effects make me feel terrible. She won’t…	2021-12-21T21:42:50.000Z	rloyim	2	4	ADHD	Procrastinated my diagnosis and now I’m feeling the consequences. Mostly just a rant.	1	https://www.reddit.com/r/ADHD/comments/rloyim/procrastinated_my_diagnosis_and_now_im_feeling/
[deleted]	[removed]	2021-12-21T21:40:52.000Z	rlox39	1	1	ADHD	HOW DO YOU KEEP YOUR ROOM CLEAN WHEN OFF MEDS	1	https://www.reddit.com/r/ADHD/comments/rlox39/how_do_you_keep_your_room_clean_when_off_meds/
PreppieBacon926	So to preface this whole issue I am a 20 year old, over weight female with ADHD. now my weight is due to pcos but other than that and chronic pain I’m healthy. I live in the uk me and my family knew I’m not normal weather it was excessive daydreaming, poor focus and being smart but not being able to translate it (literally teachers had to sit with me and translate my work). I got tested for Asd a…	2021-12-21T21:38:43.000Z	rlovi8	4	5	ADHD	I want to change adhd medication but I was told to change my lifestyle	1	https://www.reddit.com/r/ADHD/comments/rlovi8/i_want_to_change_adhd_medication_but_i_was_told/
yiffzer	First time seeking ADHD medicine since being diagnosed. No insurance. One of the offices got back to me and said this: [https://imgur.com/a/i1kFndR](https://imgur.com/a/i1kFndR) Is this the way it is? Offering specials on a rather significant mental disorder? This is the American medical industry apparently. On a less sarcastic note, anyone know of a good source for ADHD evals / medicine? I have …	2021-12-21T21:33:01.000Z	rlorci	118	188	ADHD	This is the American medical industry, ladies and gentlemen.	0.98	https://www.reddit.com/r/ADHD/comments/rlorci/this_is_the_american_medical_industry_ladies_and/
tonznah	When I was 17, a psychiatrist overrode the possibility of me having ADHD due to my high grades. My parents were hesitant to take me to see a psychiatrist but did because my older sister told them more about it. I’m a senior in college and have been seeing a therapist for the past 4 years lol I’ve also seen a psychiatrist who prescribed me medication, but I don’t take them as often as I should. I …	2021-12-21T21:27:12.000Z	rlomwo	4	2	ADHD	Am I in trouble 😬	1	https://www.reddit.com/r/ADHD/comments/rlomwo/am_i_in_trouble/
Quirky_Turnover2417	[removed]	2021-12-21T21:24:36.000Z	rlol1d	1	1	ADHD	Addy is not working anymore	1	https://www.reddit.com/r/ADHD/comments/rlol1d/addy_is_not_working_anymore/
RhubarbSilly5734	Hey everyone, I started meds about a week ago and am noticing lots of positive effects, but I have some questions about the negative ones. I am taking slow release Ritalin which lasts me about 8 hours. When I take it, I notice when it is starting to "wear off" because I get a bad tension headache and my face gets really red and flushed. Do you all take your meds in the morning everyday? I have so…	2021-12-21T21:24:17.000Z	rlokt4	9	2	ADHD	Med timing advice!	1	https://www.reddit.com/r/ADHD/comments/rlokt4/med_timing_advice/
JustAskingTA	I only just got diagnosed and started meds (Vyvanse) two months ago, and I had my first two COVID shots before that. I had a vaccine hangover after my second dose, and I'm expecting another vaccine hangover the day after my booster shot tomorrow. Should I take my meds that day or should I just skip? My meds don't normally give me any bad side effects. What did you find with your meds vs vaccines?…	2021-12-21T21:22:26.000Z	rlojht	4	2	ADHD	Do you take your meds when you're recovering from a COVID booster?	1	https://www.reddit.com/r/ADHD/comments/rlojht/do_you_take_your_meds_when_youre_recovering_from/
alexa_ivy	Hey guys, I’m moving to Argentina soon. I will be taking a few months worth of meds (concerta 54mg and 36mg) before going, and also prescriptions, my exams and a report from my doc. Does anyone here is from Argentina and has a doctor to suggest? I started out going to a neurologist, stayed with him for years, and only changed to psychiatrist because I needed anxiety meds and well, it was better t…	2021-12-21T21:17:35.000Z	rlofs4	1	1	ADHD	ADD/ADHD in Argentina	1	https://www.reddit.com/r/ADHD/comments/rlofs4/addadhd_in_argentina/
uh-nee-tuh	I’m on 50mg (two 25mg a day) and have only been taking it for two weeks now. I’ve read that you don’t get the full effect till after four weeks but my gosh..I think I’m only awake like 6 hours out of the day now, it makes me soooooooo exhausted. Nothing good is happening yet. Any time I read someone’s experience with this medicine, they stop taking it during the first week. Does anybody have any …	2021-12-21T21:17:24.000Z	rlofn8	5	1	ADHD	Strattera is kicking my butt!!	1	https://www.reddit.com/r/ADHD/comments/rlofn8/strattera_is_kicking_my_butt/
[deleted]	[deleted]	2021-12-21T21:16:12.000Z	rloera	1	1	ADHD	I finally got my car inspected	1	https://www.reddit.com/r/ADHD/comments/rloera/i_finally_got_my_car_inspected/
helloworld082	[removed]	2021-12-21T21:15:26.000Z	rloe75	1	1	ADHD	YSK that untreated ADHD can reduce life expectancy by up to 25 years in worst cases.	1	https://www.reddit.com/r/ADHD/comments/rloe75/ysk_that_untreated_adhd_can_reduce_life/
BigBlackCrocs	I’m talking about things that mean nothing and are just hobbies. I can prioritize important things. My current struggle is, do I play league, tarkov, write a short story, or watch JJK/naruto. My problem is the reward and feeling of progression. I want to play league but am feeling no sense of reward. Tarkov just restarted this week so im playing to progress. I still have episodes of jjk and narut…	2021-12-21T21:15:19.000Z	rloe2y	10	4	ADHD	How to deal with wanting to do multiple different things, but not being able to pick which?	0.84	https://www.reddit.com/r/ADHD/comments/rloe2y/how_to_deal_with_wanting_to_do_multiple_different/
anthrohuman_	[removed]	2021-12-21T21:13:43.000Z	rlocxs	1	1	ADHD	Finally got ADHD-PI diagnosed and my parents underwhelming response	1	https://www.reddit.com/r/ADHD/comments/rlocxs/finally_got_adhdpi_diagnosed_and_my_parents/
[deleted]	[deleted]	2021-12-21T21:12:28.000Z	rloc1r	1	1	ADHD	Should I be taking Medication for my ADHD?	1	https://www.reddit.com/r/ADHD/comments/rloc1r/should_i_be_taking_medication_for_my_adhd/
heykidsintodust	I take concerta 36mg, and bruh do they make me super lazy and unproductive. I dont understand why that happens. And even if I might be misdiagnosed with ADHD, isn’t it supposed to make me super hyperactive and productive?whenever I ask my doctor to increase my dose he refuses to do so. I just find it sad seeing all these people with ADHD functioning so well on their meds meanwhile I take them to …	2021-12-21T21:11:28.000Z	rlobb0	4	3	ADHD	Concerta makes me lose my motivation and become unproductive	1	https://www.reddit.com/r/ADHD/comments/rlobb0/concerta_makes_me_lose_my_motivation_and_become/
Tinius7	I take 60mg vyvanse and 2x5mg dexamfetamine sulfate more or less per day. This is a pretty high dosage but I'm concerned that it's not actually working very well. Having such a high dosage and such little side effects is uncommon I believe. The only side effect I get is clenching my jaw and inability to sleep if I take it too late. Resting heart rate and blood pressure are normal. However, I feel…	2021-12-21T21:10:13.000Z	rloadp	3	2	ADHD	High Dosage not working	1	https://www.reddit.com/r/ADHD/comments/rloadp/high_dosage_not_working/
DeadStation	I’m fairly certain I have adhd but I’m worried the effort of seeking a diagnosis is not worth it if the doctors don’t take my concerns seriously. Is it worth the effort in the end? I’m tired of struggling but feel I’ve passed the point of finding out one way or another. Does anyone have experience being diagnosed in adulthood? Is it worth it? Any help would be really appreciated!	2021-12-21T21:09:08.000Z	rlo9ig	3	1	ADHD	Is it too late for a diagnosis? 30M, UK	1	https://www.reddit.com/r/ADHD/comments/rlo9ig/is_it_too_late_for_a_diagnosis_30m_uk/
linuxisbae	I was having such a good time going to school and the whole routine of everything. I am on break for 17 days and I already am having a hard time. I feel like there is way too much time in a day. This morning I woke up read a book for a few hours and than played a couple video games. By the time the afternoon roles around I tried going for a nap which I usually don't have the chance for. I just fe…	2021-12-21T21:03:15.000Z	rlo55m	9	11	ADHD	I don't know what to do in my free time.	1	https://www.reddit.com/r/ADHD/comments/rlo55m/i_dont_know_what_to_do_in_my_free_time/
MenuTime5231	I would say everyones job has shaped them in some way or another. My question is in what ways has your job shaped you that you wish you could get back. Patterns, behaviors, thought processes etc. What are ways that you COULD take those things back? Is there any real going back? /r/adhd exists so that we can help one another. To that end, that means low-effort posts, experience reports, memes, sho…	2021-12-21T21:02:07.000Z	rlo4am	4	3	ADHD	How has your job changed you as a person?	0.81	https://www.reddit.com/r/ADHD/comments/rlo4am/how_has_your_job_changed_you_as_a_person/
harleqat	I would really like to be able to listen to podcasts more regularly because they seem like really great ways of getting news/info/entertainment, but I cannot for the life of me pay attention consistently to a podcast. It's even worse for me than the more widely known reading problem of "I have no idea what I read for the last two pages." I often find I will go 10 mins without having paid attentio…	2021-12-21T21:01:40.000Z	rlo3xs	13	3	ADHD	How do you listen to podcasts	0.8	https://www.reddit.com/r/ADHD/comments/rlo3xs/how_do_you_listen_to_podcasts/
HelicopterShlong	Good morning, afternoon or evening, depending on where you are in the world. I'm not look for sympathy but a little background is needed. I've struggled being alive my whole life, I have always feel out of place and have always struggled at normality. I achieved nothing at school, so I left with nothing. What I did do was game, a lot! When I finally got around to employment I ended changing job e…	2021-12-21T20:58:37.000Z	rlo1ex	8	3	ADHD	Undiagnosed, unmedicated, I need some guidance please	0.81	https://www.reddit.com/r/ADHD/comments/rlo1ex/undiagnosed_unmedicated_i_need_some_guidance/
DeadStation	[removed]	2021-12-21T20:57:53.000Z	rlo0vf	1	1	ADHD	Is it too late for a diagnosis? M30, UK	1	https://www.reddit.com/r/ADHD/comments/rlo0vf/is_it_too_late_for_a_diagnosis_m30_uk/
Intrepid-Carrot2128	So I've been thinking about ADHD a lot in recent days. But the problem is that I don't know if I really do have ADHD or I'm just faking it for whatever reason. I match most of the online tests answers that indicates I do have ADHD(can't focus, restless, losing my stuff a lot, fidgeting etc.) but I never been diagnosed by a specialist. But for some unknown reason I think I might be faking it. I be…	2021-12-21T20:54:26.000Z	rlnyb9	6	1	ADHD	Faking or not?	1	https://www.reddit.com/r/ADHD/comments/rlnyb9/faking_or_not/
delicious_foreyes	Can ADHD cause difficulty in thinking and absorbing information. Like while i am watching a web series, i have extreme difficulty in absorbing what the characters are speaking because my mind is not able to process it. And i keep forgetting the previous plot of the story so cannot relate one to the other. I have to re-watch the shows from start in order to understand what's the whole story. Is th…	2021-12-21T20:49:54.000Z	rlnv30	5	1	ADHD	Difficulty in thinking and absorbing information.	1	https://www.reddit.com/r/ADHD/comments/rlnv30/difficulty_in_thinking_and_absorbing_information/
Mondayblues15	I was diagnosed with ADHD when I was 6. Started taking medication at that time until about 14 when I had had enough with the terrible side effects. From elementary school to 6th grade it definitely helped with school and my social life. In 7th grade everything started to get worse. I was depressed and became more anti-social. All which actually caused me to do worse in both. Another side-effect w…	2021-12-21T20:48:40.000Z	rlnu7y	1	2	ADHD	ADHD is starting to affect my social life now and I am at a loss at what to do.	1	https://www.reddit.com/r/ADHD/comments/rlnu7y/adhd_is_starting_to_affect_my_social_life_now_and/
[deleted]	[removed]	2021-12-21T20:48:37.000Z	rlnu6q	1	1	ADHD	Sharing an ADHD "freestyle", in good in attentive fashion it's open ended and not complete, can you relate?	1	https://www.reddit.com/r/ADHD/comments/rlnu6q/sharing_an_adhd_freestyle_in_good_in_attentive/
zhenghe73	[removed]	2021-12-21T20:48:04.000Z	rlntsh	1	1	ADHD	When I start liking a girl I find myself so much less motivated to do other things	1	https://www.reddit.com/r/ADHD/comments/rlntsh/when_i_start_liking_a_girl_i_find_myself_so_much/
fortheinterweb	Tldr: Should I choose to be medicated and have an easier life where I will meet everyone's expectations or struggle being off meds but allow my mind to be free and feel the depth of the highs and lows and the beauty that comes from thinking differently. I have only tried two kinds of medication. The first one was terrible. The second one worked with little side effects but makes me so boring and …	2021-12-21T20:46:09.000Z	rlnsd6	6	3	ADHD	I hate the medication. Advice please.	0.81	https://www.reddit.com/r/ADHD/comments/rlnsd6/i_hate_the_medication_advice_please/
akirapsych	Context: I'm a masters student and diagnosed with ADHD inattentive type and I was on 30mg Elvance for the first 6 weeks but had very bad side effects, on top of the increased irritation on one occasion I was in a blind rage, genuine and hostility - I was terrified of myself. I controlled it with mindfulness and martial arts practice. After that I was put on Concerta 18mg, then 36mg but I'm still …	2021-12-21T20:45:14.000Z	rlnrmu	1	1	ADHD	ADVICE NEEDED: I can't tell if my meds are working or not?	1	https://www.reddit.com/r/ADHD/comments/rlnrmu/advice_needed_i_cant_tell_if_my_meds_are_working/
Born_Molasses_9338	[removed]	2021-12-21T20:44:35.000Z	rlnr5a	1	1	ADHD	Need an accountability partner today.	1	https://www.reddit.com/r/ADHD/comments/rlnr5a/need_an_accountability_partner_today/
The_Ape_Man_Ape	[removed]	2021-12-21T20:40:46.000Z	rlno9l	1	1	ADHD	Could not getting hyperactivity taking concerta be a sign of ADHD?	1	https://www.reddit.com/r/ADHD/comments/rlno9l/could_not_getting_hyperactivity_taking_concerta/
InattentiveTravels	Just starters 150 MG of Wellbutrin XL in addition to Adderall 10 MG of IR 3x a day and trying to see how others have reacted. Not sure if the Adderall is working as well for motivation and focus but I’m only on my 3rd or 4th day of Wellbutrin. Any tips? Will the side effects go away? I was prescribed the Wellbutrin for the depression that still lingers occasionally. The thing I’m noticing is that…	2021-12-21T20:35:06.000Z	rlnk46	3	2	ADHD	Experience with Wellbutrin and Adderall IR combo?	1	https://www.reddit.com/r/ADHD/comments/rlnk46/experience_with_wellbutrin_and_adderall_ir_combo/
lanede123	I’ve asked waay to many question in anticipation of my diagnosis appointment. I’m excited and nervous because I’ve been dealing with adhd my whole life and didn’t even know what the disorder really was until a couple years ago. The obsession to “fix” my problems overtook my life until I realized all the fixing just compromised didn’t aspects of my life including how I socialize. How did the medic…	2021-12-21T20:32:22.000Z	rlni2e	9	3	ADHD	Did adhd medication help improve your social skills?	1	https://www.reddit.com/r/ADHD/comments/rlni2e/did_adhd_medication_help_improve_your_social/
[deleted]	[deleted]	2021-12-21T20:15:56.000Z	rln5ge	1	1	ADHD	I don’t know what to do with myself.	1	https://www.reddit.com/r/ADHD/comments/rln5ge/i_dont_know_what_to_do_with_myself/
[deleted]	[removed]	2021-12-21T20:13:38.000Z	rln3lb	1	1	ADHD	Experience Adderall IR and Wellbutrin XL	1	https://www.reddit.com/r/ADHD/comments/rln3lb/experience_adderall_ir_and_wellbutrin_xl/
StarsEatMyCrown	I don't know if it's the right flair. I have an appointment on Tuesday next week with a Psychiatric Nurse Practitioner. Hopefully to get some sort of diagnosis. But anyway, I was reading an article and this stood out to me. *You often overspend to compensate for other problems. For example, when you don't have a clean outfit to wear for an office party, you buy a new one. Or when you forget someo…	2021-12-21T20:12:45.000Z	rln2xh	1	7	ADHD	I thought I didn't overspend, but I do!	0.9	https://www.reddit.com/r/ADHD/comments/rln2xh/i_thought_i_didnt_overspend_but_i_do/
litanies	Hi all, I have recently gotten an ADHD diagnosis and been put on meds. I am 23 years old and work in a professional setting. I started 30mg of Vyvanse on the 23rd of November and had a rollercoaster of a week that week. It would go from an amazing day but unable to sleep to horrible anxiety after work and feeling sickly the rest of the day. I was convinced that medication wasn't for me by the 5th…	2021-12-21T20:12:39.000Z	rln2u9	4	7	ADHD	I can't believe it is finally working!!!	0.9	https://www.reddit.com/r/ADHD/comments/rln2u9/i_cant_believe_it_is_finally_working/
ash_crashes	For as long as I (16 f) could remember I have never had a good relationship with food. My parents have always dismissed it as being picky. I was always forced to eat foods that made me feel I was about to vomit because of the texture. Finally about a year ago I got diagnosed with adhd and we have a reason for my pickyness but my parents still make it a big deal at lunch time. Most of the time my …	2021-12-21T20:10:25.000Z	rln12k	3	0	ADHD	How do I get my parents to understand that I can't eat certain foods?	0.5	https://www.reddit.com/r/ADHD/comments/rln12k/how_do_i_get_my_parents_to_understand_that_i_cant/
ketoatl	[removed]	2021-12-21T20:10:16.000Z	rln0yo	1	1	ADHD	How do you know when your dosage is right?	1	https://www.reddit.com/r/ADHD/comments/rln0yo/how_do_you_know_when_your_dosage_is_right/
hungoverinhanover	2nd yr premed here thats struggling in prereqs rn. i go to an ivy so ya its pretty fucking hard. however, ive tried so many different study methods and none of them seem to work. ik the material but timed exams are hellish for me. (i finally got an A on a science final after getting my 1.5x accommodations + adderall but even then, it was bad bc i kept obsessing over a singular question thanks to …	2021-12-21T20:05:07.000Z	rlmx0e	1	4	ADHD	premeds/med students with adhd: drop your best study/exam tips pls!	1	https://www.reddit.com/r/ADHD/comments/rlmx0e/premedsmed_students_with_adhd_drop_your_best/
Millieo_____	[removed]	2021-12-21T20:01:18.000Z	rlmtzp	0	1	ADHD	New Temporary Doctor Refused Meds	1	https://www.reddit.com/r/ADHD/comments/rlmtzp/new_temporary_doctor_refused_meds/
Nav_2055	[removed]	2021-12-21T19:58:40.000Z	rlmrsa	0	1	ADHD	Taking a break from alcohol	1	https://www.reddit.com/r/ADHD/comments/rlmrsa/taking_a_break_from_alcohol/
sadittariuus	I have never been diagnosed for adhd nor have I ever taken any adhd medication. However, I think both would help me immensely. I’ve show symptoms of adhd my whole life, I even have specific memories of my mom (insultingly) telling me my brain doesn’t work like other peoples do and yet she never took me to the doctor to get anything checked out. An eye doctor told her I had dyslexia when I was abo…	2021-12-21T19:50:35.000Z	rlmlwm	3	1	ADHD	Looking for advice on getting a diagnosis and medication	1	https://www.reddit.com/r/ADHD/comments/rlmlwm/looking_for_advice_on_getting_a_diagnosis_and/
sn_g	Title says it all, at 41 she's been diagnosed with ADHD. She seems to be relieved that she finally has an answer to why certain things have been hard for her. I know she has trouble with remembering things and staying on task but that's all she told me, I believe she's also going to be getting on medication soon. Any advice would help, just want to be there for her.	2021-12-21T19:46:53.000Z	rlmj49	1	4	ADHD	My mom has recently been diagnosed with ADHD, what can I do to offer support/help.	0.84	https://www.reddit.com/r/ADHD/comments/rlmj49/my_mom_has_recently_been_diagnosed_with_adhd_what/
NewYearNewYEET	So a couple weeks ago I finally got officially diagnosed with ADHD. I started on medication today (10mg Vyvanse). I’m not proud of it but I’ve taken “illegally obtained” Vyvanse and Adderall before. It wasn’t for partying or anything, I was just trying to get through university. Whenever I would be able to get some Adderall of a friend, I would have to save it for a day that I was extra strugglin…	2021-12-21T19:46:35.000Z	rlmiwn	36	273	ADHD	I can’t believe I get to feel like this every day	0.99	https://www.reddit.com/r/ADHD/comments/rlmiwn/i_cant_believe_i_get_to_feel_like_this_every_day/
Cuseyedrum	After so many years of biting my nails from boredom, stress or just because they were something to chew on, I quit!! I've been enjoying my healthy nails for a few months now so I'm quite sure that bad habit is fixed and I'm sooo happy about it. And it all started with a random hyperfixation too!! I love life :)	2021-12-21T19:43:11.000Z	rlmgbi	3	3	ADHD	I stopped biting my nails :D	0.81	https://www.reddit.com/r/ADHD/comments/rlmgbi/i_stopped_biting_my_nails_d/
[deleted]	[removed]	2021-12-21T19:42:18.000Z	rlmfpe	1	1	ADHD	My mom has recently been diagnosed with ADHD, what can I do to help/support her?	1	https://www.reddit.com/r/ADHD/comments/rlmfpe/my_mom_has_recently_been_diagnosed_with_adhd_what/
freshraspberrybreath	[removed]	2021-12-21T19:37:03.000Z	rlmbs2	1	1	ADHD	Fellow ADHD sufferers, what makes you angry?	1	https://www.reddit.com/r/ADHD/comments/rlmbs2/fellow_adhd_sufferers_what_makes_you_angry/
Unique_Bumblebee_691	[removed]	2021-12-21T19:36:09.000Z	rlmb39	0	1	ADHD	How to use procrastination as super power	1	https://www.reddit.com/r/ADHD/comments/rlmb39/how_to_use_procrastination_as_super_power/
bbo221	Hi! 3 months ago I start taking medication for ADHD starting with Xaggitin XL 18mg (same as concerta but cheaper for the NHS) once a day and then moving up to 36mg. With 18mg I feel I get a minor wave of depression and then when I moved up to 36mg I get bad anxiety like 3 hours in. My psychiatrist and I talked and decided to try an instant release generic dexamphetamine (5mg, 1 dose twice a day a…	2021-12-21T19:32:02.000Z	rlm7wk	1	2	ADHD	Methylphenidate XR to Dexamphetamine IR?	1	https://www.reddit.com/r/ADHD/comments/rlm7wk/methylphenidate_xr_to_dexamphetamine_ir/
bearbarebere	Disclaimer: I'm getting tested for ADHD this week but I'm pretty sure I have it. Anyway this is relatable to more than just ADHD but it fits here! My uncle has dyslexia, and possibly ADHD too. But I've always been "smart" so I couldn't possibly have it, my parents would say. So when he told me that the numbers would move, that he just couldn't "try harder" to see numbers right, etc - he said he r…	2021-12-21T19:26:48.000Z	rlm3v9	2	1	ADHD	My uncle said he thinks he understands ADHD/anxiety/depression better!	1	https://www.reddit.com/r/ADHD/comments/rlm3v9/my_uncle_said_he_thinks_he_understands/
Nikki39c	Hello all fellow ADHD sufferers. I am looking for a little guidance here. When I am really emotional (hurt or angry), I do not like to be touched. My husband always tries to comfort me in the moment, but it just makes me more upset. Between my already heightened senses and my heightened emotional state, I really can't handle it. I think maybe it is just too much stimulation during that time and I…	2021-12-21T19:16:05.000Z	rllvvp	8	6	ADHD	Overstimulation	1	https://www.reddit.com/r/ADHD/comments/rllvvp/overstimulation/
liquid_turkey	I just saw a post saying someone was getting burnout without meds then described exactly how I feel right now. I'm waiting for my appointment so I can be (hopefully) diagnosed so I have no access to meds. At the moment I am averaging 7 days between showers and then it's only because my gf forces me to, dishes - or any chores - are almost a no go right now. I'm just wondering what burnout actually…	2021-12-21T19:09:55.000Z	rllr08	4	2	ADHD	What is burnout?	1	https://www.reddit.com/r/ADHD/comments/rllr08/what_is_burnout/
AquaDime	[removed]	2021-12-21T19:08:32.000Z	rllq04	26	185	ADHD	Relieved I got COVID over the holidays..	0.97	https://www.reddit.com/r/ADHD/comments/rllq04/relieved_i_got_covid_over_the_holidays/
Opening_Conclusion61	Hi all. I've been on Concerta about a week and a half and I'm losing my mind. It 100% helps with focus and concentration and feeling calm sometimes BUT omg I just seem to be so sensitive to it like the side effects are driving me crazy. I've been having this bizarre combo of horrible thick mucus in my throat and nose which makes me feel like I'm not breathing properly as well as awful nausea and …	2021-12-21T19:06:38.000Z	rllol9	5	0	ADHD	Concerta sucks	0.5	https://www.reddit.com/r/ADHD/comments/rllol9/concerta_sucks/
xyabek	God I wish so much i could “fit in”. I really want to be the student who takes notes. goes to the gym. studies. understands. reads books. goes out with friends. is always improving in their hobbies. The person who people greet when they see him. who can have a great conversation without making anyone feel uncomfortable or without making himself look like a weirdo. the person who is trusted with n…	2021-12-21T19:05:42.000Z	rllnwo	3	7	ADHD	Sometimes it really gets to me…	1	https://www.reddit.com/r/ADHD/comments/rllnwo/sometimes_it_really_gets_to_me/
John_Carpender	How do you study and RETAIN information? I literally study for hours on end, and still end up getting a bad grade. It’s not fair how some people look over it once and get a A+. What are your best studying tips and routines? They would be of a lot of help for me and others on this sub. Thank you! VvvvvvvvvvvvvvvvvvvvvvvvvvvvvvvvvV	2021-12-21T19:02:53.000Z	rlllkf	350	1079	ADHD	How DO YOU STUDY??	0.99	https://www.reddit.com/r/ADHD/comments/rlllkf/how_do_you_study/
curvynofacegirl	Hi! I just got "evaluated and diagnosed" with ADHD. My Doctor prescribed me 5 MG twice a day, then 10 MG twice a day (when I'm comfortable) of immediate release adderal. I'm nervous/scared!! I've been misdiagnosed with bipolar and on horrible medications the last 6 months. I'm scared this won't help either! (And I really, really need it to). Any advice on when / how to take it? How should I feel …	2021-12-21T19:00:45.000Z	rlljto	3	2	ADHD	Just got prescribed adderal. Advice?	1	https://www.reddit.com/r/ADHD/comments/rlljto/just_got_prescribed_adderal_advice/
nolakhsa	i'm more interested from a personal perspective. i listen to pretty much everything but i always listen to music with intention. casual listening is not something i can do. i need to feel deeply connected to the music i'm listening to. i tend to like kinda haunting or grungy stuff in a minor key and acoustics a half step down. my all time favorite is a band called alicks. their stuff is other wor…	2021-12-21T18:58:14.000Z	rllhpl	4	2	ADHD	what kind of music do you guys like?	1	https://www.reddit.com/r/ADHD/comments/rllhpl/what_kind_of_music_do_you_guys_like/
Its_Clover_Honey	I've taken Adderall most of my life but I'm considering moving to a country where it's not available. My only two options at that point would be methylphenidate (Ritalin/Concerta) and atomoxitine (strattera). I tried Strattera as a child and it gave me horrible side effects, so that's not actually an option for me. Has anybody who has had luck with Adderall also had luck with Ritalin?	2021-12-21T18:51:46.000Z	rlld1w	1	2	ADHD	Thoughts on Ritalin/Concerta/Methylphenidate?	1	https://www.reddit.com/r/ADHD/comments/rlld1w/thoughts_on_ritalinconcertamethylphenidate/
[deleted]	[deleted]	2021-12-21T18:51:19.000Z	rllcr2	3	13	ADHD	I passed my grad classes this semester!!	1	https://www.reddit.com/r/ADHD/comments/rllcr2/i_passed_my_grad_classes_this_semester/
sir-Radzig	I always needed about an hour to get to the gym. I realised that 40 minutes of that is just double checking if i have everything i need. So i wrote a list of all things i need on the back of a letter. I need the list to be a physical item that i cam hold so i can run around with it. Now i only need about 10-20 minutes instead of 40. Lists are great and they don‘t forget things from one second to …	2021-12-21T18:45:47.000Z	rll8mg	1	1	ADHD	Quick Tip i want to share	1	https://www.reddit.com/r/ADHD/comments/rll8mg/quick_tip_i_want_to_share/
trexteabvtch	I'm not sure if this is just an anxiety thing, me thing, adhd thing but I always overshare and make a lot of dirty or vulgar jokes in social situations and a lot of it is me as a person but I also just get worried and anxious about it afterwards. I share pretty intimate details of certain things but not like what I do for sex in detail just the general topic. I know its fine to share with my best…	2021-12-21T18:38:35.000Z	rll37m	2	2	ADHD	Oversharing and anxiety?	1	https://www.reddit.com/r/ADHD/comments/rll37m/oversharing_and_anxiety/
thejokersjester	Pretty much just the title. I’m in college and I’ve spent the last 3 years since I was diagnosed trying to nail down a medicine combo that fits for me. I finally tried Vyvanse and it makes me feel so much better than other stimulants have in the past because my anxiety isn’t an issue here. It’s super exciting! The only problem is I’m on academic probation now and the semester outside of the coupl…	2021-12-21T18:37:41.000Z	rll2k3	2	9	ADHD	I finally figured out the right medicine combination for me and I feel like all I’m doing with my newfound mental energy/capacity is dig myself out of all the holes I ended up in	0.92	https://www.reddit.com/r/ADHD/comments/rll2k3/i_finally_figured_out_the_right_medicine/
Butterfly4896	[removed]	2021-12-21T18:36:24.000Z	rll1jl	1	1	ADHD	Got diagnosed yesterday, but almost feel like it wasn't legit?	1	https://www.reddit.com/r/ADHD/comments/rll1jl/got_diagnosed_yesterday_but_almost_feel_like_it/
kyletharris1	[removed]	2021-12-21T18:35:59.000Z	rll19g	1	1	ADHD	Took about 5MG Adderall M-F for 4 months. Stopped 1 Week Ago	1	https://www.reddit.com/r/ADHD/comments/rll19g/took_about_5mg_adderall_mf_for_4_months_stopped_1/
mrrastos	[removed]	2021-12-21T18:35:09.000Z	rll0mj	1	1	ADHD	Vyvanse insomnia Looking at other options	1	https://www.reddit.com/r/ADHD/comments/rll0mj/vyvanse_insomnia_looking_at_other_options/
chuckdogsmom	I got diagnosed with ADHD early this year (31F). Since then I’ve done a lot of research and reading and it’s been so helpful to understand my world and my brain. I’ve noticed a lot of people mention sensory processing issues and I always equated it to touch, not liking the feel or texture of something and I don’t have that. It wasn’t until this week when I realized that SPD covers all the senses …	2021-12-21T18:31:51.000Z	rlky4d	4	5	ADHD	SPD Vision processing issues	0.86	https://www.reddit.com/r/ADHD/comments/rlky4d/spd_vision_processing_issues/
SlowpokeChamp	[removed]	2021-12-21T18:31:10.000Z	rlkxns	1	1	ADHD	Wondering if I have ADHD? (Executive dysfunction, bad coping strategies)	1	https://www.reddit.com/r/ADHD/comments/rlkxns/wondering_if_i_have_adhd_executive_dysfunction/
asunnystateofbeing	[removed]	2021-12-21T18:29:23.000Z	rlkw9g	0	1	ADHD	There's this drama wherein a failed adhd med turns you into a vampire-zombie	1	https://www.reddit.com/r/ADHD/comments/rlkw9g/theres_this_drama_wherein_a_failed_adhd_med_turns/
Holocene1212	[removed]	2021-12-21T18:22:02.000Z	rlkqo3	1	1	ADHD	Intensity mistaken for anger?	1	https://www.reddit.com/r/ADHD/comments/rlkqo3/intensity_mistaken_for_anger/
GrungeDuTerroir	I'm home for the holidays and started the process of getting diagnosed with ADHD a few months ago. I know it can be genetic and am 99% sure my mom has ADHD now that my eyes have been open to the symptoms. This is something she will never accept and that's fine but how can I handle her out it's and anxiety better now that I know what is most likely causing it? Advice welcome, thanks!!	2021-12-21T18:21:00.000Z	rlkpv8	3	3	ADHD	How to deal with an undiagnosed parent?	1	https://www.reddit.com/r/ADHD/comments/rlkpv8/how_to_deal_with_an_undiagnosed_parent/
tjskie	I (25f) was diagnosed about half a year ago now with adhd inattentive and started adderall right after. I was already on lexapro and Wellbutrin for MDD, social anxiety and panic disorder, which i now think were caused (or exacerbated) by untreated adhd. About a month ago my psychiatrist and I decided to try to reduce my Wellbutrin dose and increase the adderall dose, with the goal of eventually e…	2021-12-21T18:18:29.000Z	rlknyr	2	1	ADHD	Pre-med life vs post-med	1	https://www.reddit.com/r/ADHD/comments/rlknyr/premed_life_vs_postmed/
AdministrativeBit275	[removed]	2021-12-21T18:17:52.000Z	rlknhw	0	1	ADHD	How psychedelics lead me to getting the help I really needed	1	https://www.reddit.com/r/ADHD/comments/rlknhw/how_psychedelics_lead_me_to_getting_the_help_i/
LionCubOfTerrasen	Is anyone on Zoloft and actual ADD meds? I’ve been told because I have anxiety (wondering if anxiety is actually a side effect of undiagnosed ADD) that stimulants would be bad. Have an appointment on the 28th to discuss true ADD treatment and meds. Currently they just have me on Wellbutrin in order to ‘treat’ ADD-like-tendencies. It gives me energy, but I’m still like a squirrel on crack when the…	2021-12-21T18:13:15.000Z	rlkjwb	1	2	ADHD	Zoloft and ADD meds? A question.	1	https://www.reddit.com/r/ADHD/comments/rlkjwb/zoloft_and_add_meds_a_question/
MrWeb20	My house is always dirty and disorganized. Apart from dealing with my ADHD, I also have sleep apnea which leaves me with low energy. When my (now) wife and I were living in our first apartment (about 1100 sq ft) I had difficulties with keeping everything clean and organized, so I felt inclined to have us find a smaller apartment (something around 600-700 sq ft) after our lease was up. Well....tha…	2021-12-21T18:12:46.000Z	rlkjhg	9	6	ADHD	So....how do you keep your house clean?	0.88	https://www.reddit.com/r/ADHD/comments/rlkjhg/sohow_do_you_keep_your_house_clean/
AndresTheMonster1	Hey everyone I just picked up my prescription from the pharmacy. I originally thought that the brand adderall was dextroamp-amphetamin but I was made aware they my last prescription was generic even tho my insurance only covers brand. Got a refill today and it just says amphetamine salts. Are they the same? It’s been a struggle trying to get my prescription I went to 5 different pharmacy and none…	2021-12-21T18:07:43.000Z	rlkfm8	5	1	ADHD	Is dextroamp-amphetamin and amphetamine salts the same thing?	1	https://www.reddit.com/r/ADHD/comments/rlkfm8/is_dextroampamphetamin_and_amphetamine_salts_the/
Word_Blerd_728	I work from home which is great. We have meetings often and 99% of the time we don't need to be on camera. My manager reminded our team of a meeting which starts in an hour. I totally forgot about it... inconvenient, but no biggie I thought. Then we were told we have to be on camera. I was not expecting that and I'm so not prepared to put on business clothes and look attentive and engaged. I have…	2021-12-21T18:04:15.000Z	rlkcya	12	6	ADHD	Meeting in one hour and I'm stuck	1	https://www.reddit.com/r/ADHD/comments/rlkcya/meeting_in_one_hour_and_im_stuck/
SeanyWestside_	So I went to see a doctor over two years ago and was asked to be put on the waiting list to see an ADHD specialist. I got my diagnosis when I was 10-11, and again had an assessment when I was 21-22 which reconfirmed. I went to see a doctor again at the start of this month, and was discussing my ADHD and he told me he'd put me on the waiting list, so I told him that I thought I already was and he …	2021-12-21T18:03:59.000Z	rlkcpq	1	2	ADHD	Was told 2.5 years ago I was being referred to my local ADHD clinic, found out this month that I wasn't...(UK)	1	https://www.reddit.com/r/ADHD/comments/rlkcpq/was_told_25_years_ago_i_was_being_referred_to_my/
Sensitive_Mousse4661	I went to a psychiatrist to speak to them about getting tested for ADHD. We spoke for about 30min and he said I have anxiety (I agree.) He then said I don’t have ADHD because I did well in elementary school and people with ADHD usually struggle there and/or are hyperactive. He also said that if I had ADHD I wouldn’t have had success in the military l. I understood and moved forward with getting h…	2021-12-21T18:02:54.000Z	rlkbs8	4	2	ADHD	28, Veteran, ADHD Diagnosis struggle/advice	1	https://www.reddit.com/r/ADHD/comments/rlkbs8/28_veteran_adhd_diagnosis_struggleadvice/
[deleted]	[removed]	2021-12-21T18:02:40.000Z	rlkbky	0	1	ADHD	Most Common Personality Type amongst people diagnosed with ADHD/ADD survey	1	https://www.reddit.com/r/ADHD/comments/rlkbky/most_common_personality_type_amongst_people/
_ep1x_	Often times we have a much easier time doing favors for other people than we do actually doing things for ourselves. If that's the case and you can't seem to get work done, find a friend with ADHD and agree to do each other's tasks. It leads to exponential increases in productivity and efficiency, as you are worried about how the other person will feel about your work by the end. Obviously, this …	2021-12-21T18:02:24.000Z	rlkbdv	1	7	ADHD	Protip: If you have a ton of tasks to do and no motivation to do them, find someone else with ADHD to 'trade tasks' with.	0.82	https://www.reddit.com/r/ADHD/comments/rlkbdv/protip_if_you_have_a_ton_of_tasks_to_do_and_no/
TheRealHicket	[removed]	2021-12-21T17:59:59.000Z	rlk9b7	1	1	ADHD	Finallyyyyy diagnosed, ready to start stimulants then somehow get a false positive on drug screen - is all hope lost?	1	https://www.reddit.com/r/ADHD/comments/rlk9b7/finallyyyyy_diagnosed_ready_to_start_stimulants/
Lumpy_Ingenuity1287	So my daughter's Dr gave her a new prescription yesterday (appointment was at 3pm, this is semi important info) for a different dose of her meds to see if she does better with it. I just called our pharmacy to check the status of it getting filled, so she can take it today - she has to take it by 10am of she won't be able to sleep for shit at night. Plus she managed to leave her current dose at m…	2021-12-21T17:57:15.000Z	rlk7a5	8	0	ADHD	Going full Karen: a vent	0.4	https://www.reddit.com/r/ADHD/comments/rlk7a5/going_full_karen_a_vent/
[deleted]	[deleted]	2021-12-21T17:55:36.000Z	rlk622	1	2	ADHD	First Diagnosis Visit	1	https://www.reddit.com/r/ADHD/comments/rlk622/first_diagnosis_visit/
BetamaxTheory	[removed]	2021-12-21T17:51:05.000Z	rlk2pj	1	1	ADHD	Thank you Elvanse (Vyvanse) for inadvertently succeeding where several toe nail fungal treatments and 10 podiatrist appointments have failed!	1	https://www.reddit.com/r/ADHD/comments/rlk2pj/thank_you_elvanse_vyvanse_for_inadvertently/
thisismythrowawayqu	Like every class I find is upwards of $2,000-$8,000 to get accredited as an adhd coach. But the accreditation isn't like actually legal in any way. I could litterally call myself an adhd coach right now. I think coaching would be a great career path but I'm very hesitant to spend so much of my savings on something that isn't like.. Idk.. taking place at a real accredited college I guess? With cla…	2021-12-21T17:41:59.000Z	rljvpj	4	5	ADHD	Thinking about becoming an adhd coach but it's THOUSANDS of dollars even though there's no actual legal requirements.	0.99	https://www.reddit.com/r/ADHD/comments/rljvpj/thinking_about_becoming_an_adhd_coach_but_its/
annbcicanb	Im 21F. I’m in the military. I have enough structure at work that I can just get by but when it comes to my personal life or personal work responsibilities, it’s extremely hard for me to function. The only time my dorm is clean is when I know I have an inspection soon. I find it extremely hard to shower on a daily basis. I usually forget when the last time I showered was and just guess based off …	2021-12-21T17:40:09.000Z	rljubd	5	2	ADHD	Not diagnosed but I relate to everything (rant)	1	https://www.reddit.com/r/ADHD/comments/rljubd/not_diagnosed_but_i_relate_to_everything_rant/
concentrated-amazing	Since [there's a genetic component to ADHD](https://chadd.org/adhd-weekly/is-adhd-hereditary/), I'm sure a fair number of you have kids diagnosed with ADHD as well. At about what age did you pursue (or stumble, not everyone knows about the genetics of this stuff) on an ADHD diagnosis for one or more of your children? My husband was DX as a kid, we have three kids ages 4, 2.5, and 1. Since our old…	2021-12-21T17:38:39.000Z	rljt5g	1	1	ADHD	When did you pursue an ADHD diagnosis for your kid(s) and why?	1	https://www.reddit.com/r/ADHD/comments/rljt5g/when_did_you_pursue_an_adhd_diagnosis_for_your/
Competitive_Froyo946	[removed]	2021-12-21T17:35:28.000Z	rljqv3	0	1	ADHD	ADHD and Sensitivity to (many) Substances	1	https://www.reddit.com/r/ADHD/comments/rljqv3/adhd_and_sensitivity_to_many_substances/
1BAFERD	[removed]	2021-12-21T17:34:36.000Z	rljq7j	4	2	ADHD	Health Piper	0.75	https://www.reddit.com/r/ADHD/comments/rljq7j/health_piper/
Cleancontentment	I’ve been on 25mg of adderall xr daily for basically one year. The doctor who diagnosed me, who is an ADHD specialist retired a few months ago and arranged to have my file transferred to my family doctor. Coincidently my family doctor also retired and it’s been hell trying to find a new doctor who not only understands ADHD but isn’t overly paranoid about adderall addiction. Anyways, long story sh…	2021-12-21T17:30:01.000Z	rljmli	8	9	ADHD	Medication break	0.85	https://www.reddit.com/r/ADHD/comments/rljmli/medication_break/
Chris3Crow	[removed]	2021-12-21T17:27:20.000Z	rljkhz	1	1	ADHD	Does Professor Calamitous have ADHD? [Jimmy Neutron]	1	https://www.reddit.com/r/ADHD/comments/rljkhz/does_professor_calamitous_have_adhd_jimmy_neutron/
MusicAndFairies	There are things in my everyday life that I have to do but cannot for the life of me find motivation to do it *even when* I know they’re important. For example: job searching (as I’m out of work atm) or planning my next meal, or even brushing my teeth at night (don’t worry I still brush them but sometimes I fall asleep and have to wake up in the middle of the night to brush them.) What are some t…	2021-12-21T17:25:08.000Z	rljiub	17	27	ADHD	How can I make things that are not stimulating more interesting??	0.97	https://www.reddit.com/r/ADHD/comments/rljiub/how_can_i_make_things_that_are_not_stimulating/
LegendOfXela14	I recently got an awesome remote job in corporate recruiting. Very low stress so far, and management is very hands off. The problem is, my company is so hands off that it's almost a curse for someone with ADHD. I don't have to clock in or sign in, I'm just responsible for hitting a broad monthly goal by whatever means necessary, and especially early on when I have to build my pipeline, I have to …	2021-12-21T17:22:47.000Z	rljh2g	14	16	ADHD	Any tips for staying focused when you have a remote job?	1	https://www.reddit.com/r/ADHD/comments/rljh2g/any_tips_for_staying_focused_when_you_have_a/
No-Bowler9589	I decided to go to a psychologist to try medication. Aside from birth control I’ve never taken a daily prescription. Relying on anything daily feels like a terrible idea to me. My dad was always limiting when it came to medicine in my youth. Even super sick he would only give me the 500mg of Tylenol instead of the two tablets many people take without a second thought. So, medicine was a little ta…	2021-12-21T17:22:41.000Z	rljgzj	9	4	ADHD	My adderall experience so far	1	https://www.reddit.com/r/ADHD/comments/rljgzj/my_adderall_experience_so_far/
cringeqween13	[removed]	2021-12-21T17:22:13.000Z	rljgmz	1	1	ADHD	How did you get your diagnosis?	1	https://www.reddit.com/r/ADHD/comments/rljgmz/how_did_you_get_your_diagnosis/
tortoirseshellssss	I have currently begun the process of getting a formal diagnosis, and certainly intend to keep going, but I was wondering if anyone had experienced any unexpected downsides to getting a formal diagnosis and/or starting meds. I don’t imagine you would have to disclose the diagnosis to a future employer or anything, but has anyone experienced negative consequences as a result of diagnosis and treat…	2021-12-21T17:17:19.000Z	rljczk	10	2	ADHD	anyone regret getting an official diagnosis?	1	https://www.reddit.com/r/ADHD/comments/rljczk/anyone_regret_getting_an_official_diagnosis/
[deleted]	[deleted]	2021-12-21T17:15:10.000Z	rljbb4	1	1	ADHD	High Dosage of Meds Yet Not Working?	1	https://www.reddit.com/r/ADHD/comments/rljbb4/high_dosage_of_meds_yet_not_working/
tortoirseshellssss	[removed]	2021-12-21T17:13:24.000Z	rlj9vd	1	1	ADHD	Does anyone regret getting an official diagnosis?	1	https://www.reddit.com/r/ADHD/comments/rlj9vd/does_anyone_regret_getting_an_official_diagnosis/
Atomic_Pizza_	[removed]	2021-12-21T17:12:28.000Z	rlj93y	1	1	ADHD	I think I might have ADHD	1	https://www.reddit.com/r/ADHD/comments/rlj93y/i_think_i_might_have_adhd/
[deleted]	[removed]	2021-12-21T17:05:08.000Z	rlj38r	1	1	ADHD	Really can't study now	1	https://www.reddit.com/r/ADHD/comments/rlj38r/really_cant_study_now/
taylocor	My son is 7 and has ADHD (obviously). He is medicated but is off his medicine right now because of an insurance change that was supposed to go smoothly but didn’t and happened the exact week he ran out of meds. He has done things at school that are symptoms of his diagnosis, and the principal can’t seem to let it go. It’s like the school has no ability to accommodate his ADHD and expect me to add…	2021-12-21T16:50:18.000Z	rlir7m	22	22	ADHD	Principal Calling/Emailing Me	0.89	https://www.reddit.com/r/ADHD/comments/rlir7m/principal_callingemailing_me/
actompki89	[removed]	2021-12-21T16:47:28.000Z	rlip1g	9	1	ADHD	Is my Vyvanse dose too high?	1	https://www.reddit.com/r/ADHD/comments/rlip1g/is_my_vyvanse_dose_too_high/
Ashtray1505	I started Elvanse on 30mg. The first day was amazing, I felt my brain fog disappear. I felt motivated and energetic, I was really excited to go into work the next day. It all went downhill whenever I started getting back pains. I have had occasional back pain for years due to my IBS, but combined with the medication it made me feel weird and fatigued. I got sent home early, but I had to go in the…	2021-12-21T16:46:19.000Z	rlio5o	2	2	ADHD	First week on medication	1	https://www.reddit.com/r/ADHD/comments/rlio5o/first_week_on_medication/
vividvibrantladybug	**TL;DR: My meds (10mg Ritalin IR) are great at helping me feel better and implement coping mechanisms, but they are a little hard on my body (which I’m trying to improve, though costs outweigh benefits) and I hate that I feel like an inconvenience to others and not as easy to interact/live with when I’m off of them, especially since I feel so much sadder when I’m not on them. I want to take meds…	2021-12-21T16:46:11.000Z	rlio1w	1	1	ADHD	Love-hate relationship with my meds	1	https://www.reddit.com/r/ADHD/comments/rlio1w/lovehate_relationship_with_my_meds/
[deleted]	[removed]	2021-12-21T16:44:10.000Z	rlimj2	1	1	ADHD	ADHD Psychiatrists in Austin Area	1	https://www.reddit.com/r/ADHD/comments/rlimj2/adhd_psychiatrists_in_austin_area/
Mindless-You1853	Backstory, I’m waiting to be seen by a psych after being referred by my doctor for adhd and the line is 4 months long. So now that I’m on this path I feel as though I’m noticing my symptoms more, and that keeps sending me into a spiral of unproductivity. I want to know what others use to manage or even work adhd symptoms to benefit home and work life. Ive read exercise and diet help but would lik…	2021-12-21T16:41:40.000Z	rliklw	9	6	ADHD	Thread for behavioral or life hacks for adhd adults	1	https://www.reddit.com/r/ADHD/comments/rliklw/thread_for_behavioral_or_life_hacks_for_adhd/
dwhamz	Hey friends, 2022 is less than two weeks away, which is basically tomorrow in ADHD time. Now is a good time to start making some goals. I have some tips but other advice is very welcome! 1. Write your goals where you can see them! I like to put mine in my journal and on sticky notes on my desk as a reminder. 2.If you have big goals (example getting a new job) break it down into smaller goals (upd…	2021-12-21T16:37:23.000Z	rlihb8	1	4	ADHD	Casual reminder to make some 2022 goals (and go easy on yourself)	0.83	https://www.reddit.com/r/ADHD/comments/rlihb8/casual_reminder_to_make_some_2022_goals_and_go/
[deleted]	[deleted]	2021-12-21T16:36:13.000Z	rligei	5	3	ADHD	Making simple decisions can be so difficult	0.8	https://www.reddit.com/r/ADHD/comments/rligei/making_simple_decisions_can_be_so_difficult/
TeeDee101	Does anyone else feel dumb because the things that bring dopamine aren't productive hobbies I love bingeing on shows like the real housewives or celebrity gossip, trashy stuff. I wish my ADHD was the kind that helped someone hyper focus on intelligent stuff. How does one overcome this? I want to be smart and knowledgeable but can never tolerate 'boring' stuff like documentaries for long. Please h…	2021-12-21T16:31:17.000Z	rlicp0	9	3	ADHD	My interests aren't things that make me smarter	1	https://www.reddit.com/r/ADHD/comments/rlicp0/my_interests_arent_things_that_make_me_smarter/
nolakhsa	i'm medicated btw. i was in basic training but got discharged for medical reasons. so i've lived "alone" insomuch as not having a support system and having to maintain my living space. i was PG of the holdover bay for 4 months and constantly busy. it was kind of amazing. i have never been so busy and so exhausted yet so fulfilled in my life. but college is different. do you guys like. ever forget…	2021-12-21T16:30:17.000Z	rlibxf	3	2	ADHD	how did living on your own in college go?	1	https://www.reddit.com/r/ADHD/comments/rlibxf/how_did_living_on_your_own_in_college_go/
Princess__Buttercup_	I haven’t been on Instagram or Facebook for about five years, and I haven’t missed them at all. I spent so much time on them as I would get hyper-focussed/addicted to the dopamine from ‘likes’, and being on them mostly made me feel terrible about myself. I’m still on Twitter and Reddit, and I would say I am addicted to Twitter. I check it without even thinking and whilst my experience is mainly p…	2021-12-21T16:29:47.000Z	rlibi0	9	11	ADHD	App suggestions - I want to get off social media but need that dopamine hit!	0.99	https://www.reddit.com/r/ADHD/comments/rlibi0/app_suggestions_i_want_to_get_off_social_media/
Sun14321	Working For FB added PTSD to the collection of my mental health disease. I resigned a few months ago and started feeling better but I haven't recovered from all the abuse. Unfortunately, did not provide any insurance to cope with the treatment cost. I want to start my life again and move away to London but I am scared and I have the self-doubt feeling. Don't have any friends there. Any Advice?	2021-12-21T16:25:43.000Z	rli8ds	1	1	ADHD	Resigned as Facebook Contingent Worker	1	https://www.reddit.com/r/ADHD/comments/rli8ds/resigned_as_facebook_contingent_worker/
mediocre_mitten	I Have been on name brand Wellbutrin in the past. GSK (before there even was generics and had awesome insurance). Have also been on generics that were horrible with side effects and just not working (One that was actually pulled of the market for being awful!). Doctor prescribed WellbutrinSR for name brand only, THREE weeks ago and insurance won't allow. Do ANY of the generics Buproprion SR brand…	2021-12-21T16:23:19.000Z	rli6lu	4	4	ADHD	Recommendation for GENERIC Wellbutrin SR?	1	https://www.reddit.com/r/ADHD/comments/rli6lu/recommendation_for_generic_wellbutrin_sr/
HudsonBrownies	Later this week I have a 3 month check up with my doctor. 4 months ago I was diagnosed with ADHD and my doctor put me on concerta. It honestly has changed my life. For the first time in my life I was able to relax. The problem is that I think it’s making me depressed. I feel like an empty shell on it. Nothing interests me. I go to work, go home, sit on my phone for 5 hours, go to sleep and repeat…	2021-12-21T16:23:17.000Z	rli6l5	4	1	ADHD	I have a doctors appointment coming up and I’m nervous	1	https://www.reddit.com/r/ADHD/comments/rli6l5/i_have_a_doctors_appointment_coming_up_and_im/
Arfaisland	Hi everyone, this may seem irrelevant to this sub-reddit, but I needed an input from people similar to me. So my grades weren't so great at college, and after being reviewed by a single professor who I asked this question to, they told me to pursue a bachelor. I'm mid thirties, and the idea of a second bachelor excites me, but the people I'll meet would be just starting their lives. I want to hav…	2021-12-21T16:20:05.000Z	rli43m	3	2	ADHD	Need some advice, regarding pursuing a second bachelor or a master's?	1	https://www.reddit.com/r/ADHD/comments/rli43m/need_some_advice_regarding_pursuing_a_second/
MenuTime5231	I would say everyones job has shaped them in some way or another. My question is in what ways has your job shaped you that you wish you could get back. Patterns, behaviors, thought processes etc. What are ways that you COULD take those things back? Is there any real going back? /r/adhd exists so that we can help one another. To that end, that means low-effort posts, experience reports, memes, sho…	2021-12-21T16:15:54.000Z	rli0t0	1	1	ADHD	What are some ways that your job has changed you that you would like to take back?	1	https://www.reddit.com/r/ADHD/comments/rli0t0/what_are_some_ways_that_your_job_has_changed_you/
Mirselri	Ok, so, I've been using Ylvanse 30mg through April/May. It was a revelation to find meds that work and all, I was in the middle of prepping for exams and couldn't have been more grateful to have found something that helps me focus. And then they suddenly stopped working in the middle of it. I made it though nonetheless, found some similar experiences here about meds not working anymore and was co…	2021-12-21T16:14:16.000Z	rlhzhf	3	1	ADHD	One/off on Yvanse meds and now I feel garbage after taking them for the first time in months	1	https://www.reddit.com/r/ADHD/comments/rlhzhf/oneoff_on_yvanse_meds_and_now_i_feel_garbage/
lizzah2211	Can anyone else literally NOT SLEEP if they have to wake up early for any reason at all? I have a plumber coming at 7am tomorrow and the anxiety has literally kept me up past 3am. I can’t define what I’m even anxious about - not waking up on time? Missing the appointment? Meeting a stranger? I don’t know, it’s just a general response to any responsibility or scheduling, no matter how minor. I lit…	2021-12-21T16:14:03.000Z	rlhzax	4	2	ADHD	Sleep problems	1	https://www.reddit.com/r/ADHD/comments/rlhzax/sleep_problems/
MenuTime5231	[removed]	2021-12-21T16:08:07.000Z	rlhupy	1	1	ADHD	What are some ways that your job has changed you that you wish you could get back?	1	https://www.reddit.com/r/ADHD/comments/rlhupy/what_are_some_ways_that_your_job_has_changed_you/
[deleted]	[deleted]	2021-12-21T16:05:10.000Z	rlhsgn	3	2	ADHD	Am I just stupid?	1	https://www.reddit.com/r/ADHD/comments/rlhsgn/am_i_just_stupid/
[deleted]	[removed]	2021-12-21T16:03:04.000Z	rlhqsw	1	1	ADHD	Is this ADHD or am I just stupid/mentally challenged?	1	https://www.reddit.com/r/ADHD/comments/rlhqsw/is_this_adhd_or_am_i_just_stupidmentally/
TheSpazzerMan	[removed]	2021-12-21T15:59:09.000Z	rlhni5	1	1	ADHD	Whats the worst adhd habit yout have?	1	https://www.reddit.com/r/ADHD/comments/rlhni5/whats_the_worst_adhd_habit_yout_have/
elisabeth_laroux	Switching from Adderall to Ritalin. What should I expect? Hey fam. I’ve been on 30mg IR Adderall for about 5 years, but then I moved and my current country only allows doctors to prescribe Ritalin. The Adderall has been working really well for me, except for needing to go up a dose. I know they are both CNS stimulants, but I haven’t taken Ritalin since I was a kid. What is it like? Any different …	2021-12-21T15:57:28.000Z	rlhm8a	6	2	ADHD	Switching from Adderall to Ritalin. What should I expect?	1	https://www.reddit.com/r/ADHD/comments/rlhm8a/switching_from_adderall_to_ritalin_what_should_i/
littlelunacy	This is kind of a weird one, or maybe its not, but I strongly prefer having sex in the dark or at least being blindfolded. Not only do my defenses come down in the dark, but I find that I am not distracted by external stimuli anymore and can really, really focus on the purely tactile experience of sex. I am noticing a clear pattern between my ability to truly enjoy sex, and even get off, and the …	2021-12-21T15:51:14.000Z	rlhhki	7	17	ADHD	I prefer having sex in the dark and have a hard time having sex when there is light out/on because I can't focus on being physical.	0.88	https://www.reddit.com/r/ADHD/comments/rlhhki/i_prefer_having_sex_in_the_dark_and_have_a_hard/
Cromlin1003	I have been on Vyvanse for around 3-4 months 75mg. I have noticed recently that after eating dinner I will immediately experience very bad ached in my neck muscles down through my shoulders. It is usually on at dinner. During the morning/lunch I don't have this issue. Or if I eat a late night snack like a sandwich I don't have issues. Could this be caused by Vyvanse or could there be something el…	2021-12-21T15:51:06.000Z	rlhhh6	10	2	ADHD	Vyvanse causing shoulder and neck pain immediately after eating	1	https://www.reddit.com/r/ADHD/comments/rlhhh6/vyvanse_causing_shoulder_and_neck_pain/
OnlyCattle	My brother (ADHD, not 100% sure the type) is struggling at the moment and I'd like to get him something for Christmas that would encourage him and hopefully brighten his mood. He's typically into computer games, but is very pessimistic about just about anything else. He lives with our parents and they aren't very understanding and can be extremely harsh with him, to the extent that I'm pretty sur…	2021-12-21T15:49:56.000Z	rlhglr	8	6	ADHD	Gift ideas for struggling brother	1	https://www.reddit.com/r/ADHD/comments/rlhglr/gift_ideas_for_struggling_brother/
ddoronin	When executive dysfunction/depression hits me at an all time high, showering for me easily goes out the window. Living with roommates makes it harder because it means having to pick out somehing to wear right after the shower instead of walking out with just a towel on. Whenever I couldn't find my towel/can't figure out what to wear/cannot move out of bed, I've been trying to dart towards the bat…	2021-12-21T15:49:37.000Z	rlhge9	3	28	ADHD	Recent win: Investing in a bathrobe helps with executive dysfunction / struggling to shower (esp. with roommates)	0.92	https://www.reddit.com/r/ADHD/comments/rlhge9/recent_win_investing_in_a_bathrobe_helps_with/
aer1981	This is a nuissance complaint. I just cant seem to use the car navigation. it tells me where to turn but I completely just don't register it. Im always missing turns because I am not paying attention to it. My wife always mentions to me she has to listen to it because I'm not paying attention. I might have to put the volume up to max to make sure I hear it. Anyone else have this issue or is it ev…	2021-12-21T15:49:12.000Z	rlhg3q	1	1	ADHD	Car Navigation	1	https://www.reddit.com/r/ADHD/comments/rlhg3q/car_navigation/
GirlyThoughts	I had an items to make and mail for a Christmas gift. I've known this forever and I just can't get my ish together. Everyday for over a week now i've been hoping to mail it, but these small obstacles keep getting on my way. Today's obstacle was I don't have a box that's small enough to fit it, I should have noticed this before now. I'm so frustrated and anxious about it that I don't want to even …	2021-12-21T15:43:08.000Z	rlhblt	3	1	ADHD	I'm the biggest procrastinator ever!!	1	https://www.reddit.com/r/ADHD/comments/rlhblt/im_the_biggest_procrastinator_ever/
throwmeawatrightmeow	My 7 year old got suspended for a day for hitting the principal yesterday. Things escalated up to that point. He also got suspended for a day last week for hitting a kid and pushing other kids to the ground. He is medicated but acts rather impulsively. I asked his therapist on ideas of how to help, but I just don’t know what to do. You can tell he feels bad about it afterwards, he will often time…	2021-12-21T15:27:17.000Z	rlgzak	7	1	ADHD	7 year old got suspended for second time in 2 weeks	1	https://www.reddit.com/r/ADHD/comments/rlgzak/7_year_old_got_suspended_for_second_time_in_2/
siryabadaba	Take just today for instance, 2 driving courses, another year of practicing in private, 6 driving test, all failed, 26 years old. I'm done giving a shit anymore. I'm not going to be on any effective medication to treat ADHD, just is not going to happen with how Uber controlling my mother is, and how she will ruin everything. So I'm not going to get any better. I just want to live in the woods, co…	2021-12-21T15:25:49.000Z	rlgy5r	10	2	ADHD	I'm convinced I'm incapable of learning anything	1	https://www.reddit.com/r/ADHD/comments/rlgy5r/im_convinced_im_incapable_of_learning_anything/
Purpletoadstool	[removed]	2021-12-21T15:24:22.000Z	rlgx2w	1	0	ADHD	Should I go looking for an ADHD/ADD diagnosis?	0.33	https://www.reddit.com/r/ADHD/comments/rlgx2w/should_i_go_looking_for_an_adhdadd_diagnosis/
SirCougar	Sorry for my grammar in advance, Spanish is my mother tongue. Hi, how are you all? I'm writing this expecting a second opinion after being diagnosed with severe anxiety for a bad reason, I'm a 24 years old law school student, I have been doing quite well in life, went to the professional because until now I was doing fine studying and hard focusing 1 day, the other reason was that my girlfriend g…	2021-12-21T15:24:03.000Z	rlgwsv	11	5	ADHD	Got wrongly evaluated yesterday, I'm looking for second opinions please	1	https://www.reddit.com/r/ADHD/comments/rlgwsv/got_wrongly_evaluated_yesterday_im_looking_for/
firesculpting	I’ve been diagnosed with PTSD from a decades long abusive marriage. And I know there is a lot of overlap between the two diagnoses. But I really think I may also have ADHD too. That would explain so very much. The only thing it doesn’t explain is how I was so on top of so many things during my abusive marriage. But now I’m wondering if the constant fight/flight/freeze/fawn state helped my ADHD sy…	2021-12-21T15:14:33.000Z	rlgptt	100	279	ADHD	Is it possible to unknowingly use chronic stress (and the adrenaline or other chemicals associated with that) to deal with your ADHD?	1	https://www.reddit.com/r/ADHD/comments/rlgptt/is_it_possible_to_unknowingly_use_chronic_stress/
CynicalC9	Hello, I'm a 21 year old college dude looking to get into (fairly intense) computer engineering (hopefully at Nvidia) in my future, and I wanted to ask if any of you have any insight (not in computer engineering specifically) as to how you deal with getting up and staying interested in your work all day, every day. I'm extremely excited and interested with the topic in studying, but I fear that I…	2021-12-21T15:12:32.000Z	rlgock	1	1	ADHD	How do you deal with your career job?	1	https://www.reddit.com/r/ADHD/comments/rlgock/how_do_you_deal_with_your_career_job/
di_makita	TL; DR - I got back from my dorm INCREDIBLY late. That's my fault, that's on me. But hearing the same reminder of "Don't leave the dorm in the middle of the night" from 15 different people multiple times doesn't feel like a reminder, it feels like a mockery. So I left my dorm at around 7pm; gates lock at 6pm. I wanted to go out, eat dinner, buy some cigarettes, and take a walk. That walk took... …	2021-12-21T15:11:11.000Z	rlgne0	22	1	ADHD	When reminders become a mockery	0.99	https://www.reddit.com/r/ADHD/comments/rlgne0/when_reminders_become_a_mockery/
ZestycloseShelter107	How do you guys keep your hands warm while taking stimulants? I’m on Medikenet XL, and my hands are constantly white and freezing. Sometimes they’re so cold the touch sensitive buttons on my hob can’t even recognise my withered extremities. Gloves are too inconvenient (interrupting Paralysis Scrolling^TM) and I can’t keep incubating them around cups of tea. Feeling like Lord Voldemort.	2021-12-21T15:09:01.000Z	rlglub	5	1	ADHD	Poor circulation on meds!	0.67	https://www.reddit.com/r/ADHD/comments/rlglub/poor_circulation_on_meds/
TeeDee101	I turnede 27 two weeks ago and I feel like a failure in life. I have nothing to show for my life. Some of the reasons I am so unsuccessful are ADHD-related but others are entirely my own fault. I only just moved out a year ago and haven't made much progress in furnishing the house because I am so poor at money management. The idea of budgeting just exhausts me. By the way, does anyone else get ti…	2021-12-21T15:08:28.000Z	rlglfz	1	1	ADHD	Old and accomplished little	0.67	https://www.reddit.com/r/ADHD/comments/rlglfz/old_and_accomplished_little/
firesculpting	[removed]	2021-12-21T15:07:55.000Z	rlgl1e	1	1	ADHD	Has anyone unknowingly used chronic stress (and the extra adrenaline associated with that) to deal with their ADHD?	1	https://www.reddit.com/r/ADHD/comments/rlgl1e/has_anyone_unknowingly_used_chronic_stress_and/
ZestycloseShelter107	[removed]	2021-12-21T15:03:11.000Z	rlghm3	1	1	ADHD	Poor circulation on meds?	1	https://www.reddit.com/r/ADHD/comments/rlghm3/poor_circulation_on_meds/
SevereTechnology	Is forgetting things like left/right, padlock codes and the difference between the symbol for shuffle and repeat ADHD related? Question came about as I’m listening to Spotify and had to hover over shuffle and repeat to remember which was which lol. Recently diagnosed and trying to piece together all my weird quirks. Complete chance it’s not ADHD but thought I’d ask. If it is, ADHD is so weird - I…	2021-12-21T14:57:45.000Z	rlgdfu	8	3	ADHD	Is not knowing things like left/right, padlock codes and the difference between the symbol for shuffle and repeat ADHD related?	1	https://www.reddit.com/r/ADHD/comments/rlgdfu/is_not_knowing_things_like_leftright_padlock/
No-Chest2306	I've been zoning out pretty much constantly at work yesterday and today. I've got a very nice boss so she let me take a bunch of days off on short notice, and I just have tomorrow at work until blissfull freedom. Any advice to keep tomorrow from being as zoned out as today until I get some rest? How do you usually stay grounded when you can't seem to keep your mind on task for more than 5 minutes?	2021-12-21T14:56:42.000Z	rlgcof	2	1	ADHD	Zoning out constantly	1	https://www.reddit.com/r/ADHD/comments/rlgcof/zoning_out_constantly/
[deleted]	[removed]	2021-12-21T14:54:50.000Z	rlgbda	1	1	ADHD	Is forgetting things like left/right, padlock codes and the difference between the symbol for shuffle and repeat ADHD related?	1	https://www.reddit.com/r/ADHD/comments/rlgbda/is_forgetting_things_like_leftright_padlock_codes/
meeeud	I was recently diagnosed with ADHD and Binge Eating disorder at the age of 44. For reference, im a bigger gal at 145lbs and 5’4”. I see a nurse practitioner over video appointments. She started me on 10mg of Vyvanse 2 months ago. I noticed some relief but quickly realized it wasn’t helping that much. She changed my script to 20mg. I did notice increased concentration but after a few weeks, my tho…	2021-12-21T14:53:12.000Z	rlga6i	2	2	ADHD	Is this normal?	1	https://www.reddit.com/r/ADHD/comments/rlga6i/is_this_normal/
UniversityClean1855	Hi. I know it must be difficult to maintain attention on long posts. So I am going to keep this as short as possible. Like I mentioned, I really suck with executive functioning and time management. I am never able to meet deadlines or predict how long something will take. I have heard organizing and to-do apps can be a life-saver. - So I just wanted to know which one you guys recommend and use. T…	2021-12-21T14:49:38.000Z	rlg7m3	4	2	ADHD	Need some tips because I suck ass at executive functioning, time management and body language.	1	https://www.reddit.com/r/ADHD/comments/rlg7m3/need_some_tips_because_i_suck_ass_at_executive/
_timewaster	Does anyone if there’s any free support groups for ADHD for accountability and check ins? I’m looking for someone who I can text my daily goals in the morning and then check in with them at the end of the night to reflect on what I accomplished. Having another person holding me accountable on the other side usually motivates me.	2021-12-21T14:46:31.000Z	rlg5gs	2	3	ADHD	ADHD accountability support?	0.8	https://www.reddit.com/r/ADHD/comments/rlg5gs/adhd_accountability_support/
Waffles912	Pretty much my whole life, I've had trouble waking up on time. I have something like 15-20 alarms, they read out the time, and I change the sounds around when I notice them getting less effective. I generally try to get 7-8 hours of sleep. It's caused problems at work, and I really don't know what to do about it. Like I genuinely try. I try not to look at screens for a few hours before bed, and I…	2021-12-21T14:43:40.000Z	rlg3ih	9	1	ADHD	Any tips for actually waking up on time?	1	https://www.reddit.com/r/ADHD/comments/rlg3ih/any_tips_for_actually_waking_up_on_time/
Green35793	So i ran out of ADHD medicine and I’ve honestly forgotten how much of a pain in the ass burnout is. I’m constantly tired, i don’t have ANY motivation to do or complete any tasks, I’m hungry all day, no idea why. To make matters worse i have a friend coming over to help me with an art project and i don’t need the stupid burnout hitting during it. What do you guys do to fight the burnout and fatigu…	2021-12-21T14:41:55.000Z	rlg2bi	608	2058	ADHD	What do you guys do to fight burnout when you’re off your meds?	1	https://www.reddit.com/r/ADHD/comments/rlg2bi/what_do_you_guys_do_to_fight_burnout_when_youre/
[deleted]	[removed]	2021-12-21T14:39:10.000Z	rlg0dy	1	1	ADHD	What do you guys do to fight burnout when you’re off your meds?	1	https://www.reddit.com/r/ADHD/comments/rlg0dy/what_do_you_guys_do_to_fight_burnout_when_youre/
[deleted]	[removed]	2021-12-21T14:34:11.000Z	rlfx9o	1	1	ADHD	ADHD accountability support?	1	https://www.reddit.com/r/ADHD/comments/rlfx9o/adhd_accountability_support/
dartsshroomboom	So for context I was diagnosed at a very early age and put on medication Iv always hated medication and what it did to me Iv tried Ritalin Vyvanse Adderall Stratera (I don’t really remember how to spell the last one) but either way I just never liked meds and noticed growing up my friends who also have adhd didn’t like meds either once I came to this sub I realize a lot of ahdhers really love the…	2021-12-21T14:33:52.000Z	rlfx1x	18	1	ADHD	medicated or unmedicated?	1	https://www.reddit.com/r/ADHD/comments/rlfx1x/medicated_or_unmedicated/
CheeseWaffles23	So there's something I realized about myself and something I also find very annoying, it's that I have a hard time understanding things unless people specify what they're trying to say. So for example, a few days ago, my manager at work told me to make revisions, but I couldn't specifically understand what he's referring to and I ended up making a lot of mistakes. There's also that when members o…	2021-12-21T14:30:48.000Z	rlfuwm	29	134	ADHD	I think I lack common sense and I can only understand what others want when they're being specific	1	https://www.reddit.com/r/ADHD/comments/rlfuwm/i_think_i_lack_common_sense_and_i_can_only/
ilikesnails420	heyy all, so I wanted to see if anyone in the community here has any helpful suggestions. so im going to Africa for my dissertation research, (withholding country info rn for anonymity), yayy! ill be there for 9 months, and of course the max amount of my Adderall XR my psychiatrist is able to give me is, well, only 30 days. Ive looked around online and have learned that 1) its extremely illegal t…	2021-12-21T14:28:46.000Z	rlfte9	4	4	ADHD	ADHD abroad? accessing medications	1	https://www.reddit.com/r/ADHD/comments/rlfte9/adhd_abroad_accessing_medications/
[deleted]	[removed]	2021-12-21T14:28:15.000Z	rlft0e	1	1	ADHD	I only understand things when they're specific, am I the only one?	1	https://www.reddit.com/r/ADHD/comments/rlft0e/i_only_understand_things_when_theyre_specific_am/
Doctathunder	Edit: maybe this could be found in a mega thread, but they seem like a complete shit show to sort through tbh. My nurse practitioner suggests I try strattera before adderall. What are the pros/cons of one vs. the other. I’ve tried the strattera twice, both in the morning, both on weekend days, I didn’t like the drowsiness and insomnia from it. The low energy also sucked. It did sort of mute the e…	2021-12-21T14:27:00.000Z	rlfs6p	3	2	ADHD	Hey everyone! It’s been years since I’ve been medicated. To better communication with my fiancé and organization I’m going try some. I’m looking for help and advice.	1	https://www.reddit.com/r/ADHD/comments/rlfs6p/hey_everyone_its_been_years_since_ive_been/
Doctathunder	[removed]	2021-12-21T14:17:54.000Z	rlflzh	1	1	ADHD	Hello! It’s been years since I’ve been medicated. To better communication with my fiancé, and organization I’m going to start medicating myself.	1	https://www.reddit.com/r/ADHD/comments/rlflzh/hello_its_been_years_since_ive_been_medicated_to/
Halapen0	Hi all, So I have been recently diagnosed with HF ADHD, Bipolar, and BPD (from 3 different psychiatrists) and I just have some questions that I haven't really been able to find the answers to or decipher myself. I am a 33-year-old male, who has recently (last 6 months) been prescribed Dextroamphetamine for the ADHD upkeep, with 2 of the 3 psychiatrists advising that this is the best course of act…	2021-12-21T14:15:33.000Z	rlfkfw	4	1	ADHD	Sincere questions for the community...I need help here.	1	https://www.reddit.com/r/ADHD/comments/rlfkfw/sincere_questions_for_the_communityi_need_help/
bubbletea96	This might be a shot in the dark but I’m desperate. Any recs for a female (preferably woman-of-colour) psychiatrist and/or psychotherapist who specializes in ADHD in Toronto? Or the Greater Toronto Area… or anywhere in Ontario really, if they take video consultations. I really really need a diagnosis and medication, and can’t afford to be dismissed by doctors who don’t understand my experiences. …	2021-12-21T14:13:09.000Z	rlfiu9	2	1	ADHD	Female/WOC psych in Toronto/Ontario?	1	https://www.reddit.com/r/ADHD/comments/rlfiu9/femalewoc_psych_in_torontoontario/
Suspicious_Coffee222	Have any of you been prescribed sleeping pills along with the stimulants? I’m on Ritalin 3x10mg. But since its effect on me wears off very quickly (2 hours at most), if I have to study for long hours, I’m going up to 50-60mg somedays. I need to study until midnight, so I take the last dose around 7-8 pm. And I can’t fall asleep until 4 am. Problem is I also work, so I have to get up early. I feel…	2021-12-21T14:11:44.000Z	rlfhua	17	2	ADHD	Stimulants and sleeping pills	1	https://www.reddit.com/r/ADHD/comments/rlfhua/stimulants_and_sleeping_pills/
Willeri_	**tl:dr below** &#x200B; For elaboration the psychiatrist strongly expected that due to the fact that my deformity is extremely minor and completely asymptomatic so it came as a surprise to us both. Needless to say I'm pretty disappointed as I have already failed to graduate high school twice (one attempt last autumn, one attempt last spring) and my finals are coming up in 3 months. And I'm not c…	2021-12-21T13:43:28.000Z	rleysy	4	2	ADHD	My psychiatrist just said that the cardiologist recommended against stimulant medication due to health reasons (heart). I'm disappointed, despondent and don't know what to do.	1	https://www.reddit.com/r/ADHD/comments/rleysy/my_psychiatrist_just_said_that_the_cardiologist/
joy_peters	One of my parents is being very supportive and working with my therapist about my ADHD, the other doesn’t think my therapist is qualified enough to give me that diagnosis and thinks that my therapist and parent are just trying to be my friends. I got diagnosed with ADHD in the last couple months and one of my parents has continuously said things like “well let’s fix your anxiety first”, “you shou…	2021-12-21T13:37:04.000Z	rleudd	3	1	ADHD	Disapproving parent	1	https://www.reddit.com/r/ADHD/comments/rleudd/disapproving_parent/
Azhz96	There is nothing I hate more than having to do stuff, waking up early and at the same time daily just cause more sleep issues. Knowing I have to go to bed and wake up at a certain time make me feel really stressed about falling asleep, and if Im not tired then I'll just lay in bed for hours feeling more and more stressed out that I have to work soon and the entire day will be ruined thanks to rou…	2021-12-21T13:36:23.000Z	rletxa	10	5	ADHD	I see and hear a lot about people with ADHD need structure and routines for their wellbeing, but those two just ruin my life.	1	https://www.reddit.com/r/ADHD/comments/rletxa/i_see_and_hear_a_lot_about_people_with_adhd_need/
[deleted]	[removed]	2021-12-21T13:33:53.000Z	rlesem	1	1	ADHD	I have no idea how I've got here and I'm worried where I'm going next	1	https://www.reddit.com/r/ADHD/comments/rlesem/i_have_no_idea_how_ive_got_here_and_im_worried/
Environmental-Low-57	[removed]	2021-12-21T13:30:09.000Z	rleprf	0	1	ADHD	Weird effect on Elvanse	1	https://www.reddit.com/r/ADHD/comments/rleprf/weird_effect_on_elvanse/
NorthFace86	[removed]	2021-12-21T13:30:07.000Z	rlepq4	1	1	ADHD	Methylphenidate Withdrawal	1	https://www.reddit.com/r/ADHD/comments/rlepq4/methylphenidate_withdrawal/
[deleted]	[removed]	2021-12-21T13:23:10.000Z	rleljx	1	1	ADHD	My doctor put me on Zoloft. Anyone else?	1	https://www.reddit.com/r/ADHD/comments/rleljx/my_doctor_put_me_on_zoloft_anyone_else/
explosive_stars	[removed]	2021-12-21T13:19:45.000Z	rlej8z	1	1	ADHD	taking the right meds be like 'oh wow i'm actually really studious'	0.99	https://www.reddit.com/r/ADHD/comments/rlej8z/taking_the_right_meds_be_like_oh_wow_im_actually/
[deleted]	[deleted]	2021-12-21T13:17:39.000Z	rlehzn	4	2	ADHD	Diagnosed with ADHD at 27. Looking for sources/book to help me understand more about my condition and how to navigate through life.	0.75	https://www.reddit.com/r/ADHD/comments/rlehzn/diagnosed_with_adhd_at_27_looking_for_sourcesbook/
[deleted]	[removed]	2021-12-21T13:17:25.000Z	rlehv3	1	1	ADHD	My doctor put me on Zoloft to treat the depression part. What can I expect? :)	1	https://www.reddit.com/r/ADHD/comments/rlehv3/my_doctor_put_me_on_zoloft_to_treat_the/
lincolnuser	I feel like a failure. I have to tell my bosses that I couldn’t finish my grad school work needed to keep my license as a teacher. So - to provide full context for my situation I need to explain the following. I enrolled in a program that allowed me to begin teaching without my masters degree while working towards my masters degree in education. I was supposed to be finished by 2020, but after th…	2021-12-21T13:16:53.000Z	rlehj7	1	1	ADHD	Rant: I feel like a failure	1	https://www.reddit.com/r/ADHD/comments/rlehj7/rant_i_feel_like_a_failure/
Shiftz_101	I'm feeling particularly burned out atm so please forgive me if this is lacking detail: My symptoms manifest differently day-to-day, which is fine. I'm in a good place with that. However, I have extremely polarised behaviours for long periods of time, that is to say, for roughly 6 months I'm extremely capable, driven, successful in my endeavours and very focused on all the "right things", but ine…	2021-12-21T13:09:02.000Z	rlecil	6	3	ADHD	Up / Down cycles	1	https://www.reddit.com/r/ADHD/comments/rlecil/up_down_cycles/
shag_rug	Have an appointment to have my jaw muscles injected with Botox to weaken them and prevent constant clenching - my jaw, shoulders, and back are always tensed. This has been ongoing since before stimulant meds, but the jaw clenching has been greatly exacerbated by it. Truthfully, I’m also getting this done for aesthetic purposes - my jaw could fight in the WWE after all these years of constant work…	2021-12-21T13:02:48.000Z	rle8kv	4	2	ADHD	Botox for jaw clenching?	1	https://www.reddit.com/r/ADHD/comments/rle8kv/botox_for_jaw_clenching/
graay_ghost	Like, the way you reach information in your brain is different from most people, even if it’s all there. So when they ask you things you might have no idea what they’re talking about but the thing is still in your brain, but the right shape needed to find it wasn’t used so it’s not getting there. Like I can be good at my programming job or I could be good at math when I was in school but using th…	2021-12-21T12:52:06.000Z	rle1qo	32	81	ADHD	Do you ever feel like your brain is just organized differently from most people's?	0.99	https://www.reddit.com/r/ADHD/comments/rle1qo/do_you_ever_feel_like_your_brain_is_just/
WatNaHellIsASauceBox	I'm tall. 197 cm, and a reasonable weight for my size at 105kg with a little body fat. I'm on day 3 of Elvanse, going through titration. So far I'm on 20mg and at the moment... Nothing is happening. I had my fingers crossed for something obvious. I love reading the anecdotes on here of people's positive first experiences with meds. I just hoped I could have something like that. I have some limite…	2021-12-21T12:47:13.000Z	rldyl1	6	2	ADHD	What's your body-size to medication ratio? Do you think you metabolise medication quickly? What factors do you think are important?	0.75	https://www.reddit.com/r/ADHD/comments/rldyl1/whats_your_bodysize_to_medication_ratio_do_you/
Chemistrykind1	i started housesitting recently and i thought everything was going to be excellent (foolish silly adhd me) and now i have a fridge wayyy too full of off-food or soon to be off-food either cooked or uncooked. i really really need recommendations for meals that are either low-energy to make, keep for a long time (cos my impulsive ass will just sometimes not stay at home or forget the meal is sittin…	2021-12-21T12:43:13.000Z	rldw7f	6	2	ADHD	PLEASE food recommendations	1	https://www.reddit.com/r/ADHD/comments/rldw7f/please_food_recommendations/
Bukowski-Waits	Each night I fall asleep by browsing Reddit or some other social medium, or a little bit of all of them on my phone until the dopamine runs out. Each morning I wake up a little more tired. Have any of you ever broken that cycle? How? I get very restless when I try to do nothing in bed at night… heart pounding, tossing and turning.	2021-12-21T12:43:05.000Z	rldw4x	3	1	ADHD	Falling asleep high on dopamine	1	https://www.reddit.com/r/ADHD/comments/rldw4x/falling_asleep_high_on_dopamine/
SassyGherkin	I (28,F) would have to stop taking medication for a number of reasons and feel terrified. Right now trying to come up with a life system that would prevent everything from falling apart but I have no idea where to start. Searching for best tips, routines etc. that help you in different aspects of your life. Thank you 💛	2021-12-21T12:42:21.000Z	rldvqy	8	4	ADHD	Unmedicated folks - what are your holy grail tips & techniques?	0.75	https://www.reddit.com/r/ADHD/comments/rldvqy/unmedicated_folks_what_are_your_holy_grail_tips/
laroche444	[removed]	2021-12-21T12:37:12.000Z	rldsju	1	1	ADHD	EDS - tips	1	https://www.reddit.com/r/ADHD/comments/rldsju/eds_tips/
Eclectic_Mo	hiya! i have no diagnosis (im NT, as far as we know) but i have been extensively researching asd for a long time and i’m not in a place to get a diagnosis, or where that’s available. how do you guys cope with burnout and procrastination?! i had to pack a bag for a week long holiday today, and i had loads of motivation to do something else today. i set it aside and spent hours trying to pack, whic…	2021-12-21T12:27:17.000Z	rldmmw	1	1	ADHD	not diagnosed.. but help needed!	1	https://www.reddit.com/r/ADHD/comments/rldmmw/not_diagnosed_but_help_needed/
DeX9pm	I go to Walgreens. I was picking up a prescription earlier and I wanted to test out this woman at the window who is new. OK I fill my Adderall prescription every 29 days , have been the past 2 years. Now , I just filled my Adderall on December 1st , so I'll be due for a refill on December 29th (next Wednesday) The woman at the window tried saying no its 30 days, until I said my records show every…	2021-12-21T12:23:53.000Z	rldkun	6	0	ADHD	Adderall and my refill date .	0.5	https://www.reddit.com/r/ADHD/comments/rldkun/adderall_and_my_refill_date/
SassyGherkin	[removed]	2021-12-21T12:23:32.000Z	rldkny	1	1	ADHD	For those who don’t take meds - what are your techniques and tips?	1	https://www.reddit.com/r/ADHD/comments/rldkny/for_those_who_dont_take_meds_what_are_your/
_UnreliableNarrator_	So my husband fell down the stairs a month or more ago and I’ve been struggling managing everything for the most part myself, on top of work and now studying. I wish I had any friends nearby that I could call to help me or at least hand out and keep me motivated to clean, it’s so overwhelming (I moved continents and spent half of it in a pandemic so don’t have any friends in this city, all my cow…	2021-12-21T12:20:09.000Z	rldini	2	1	ADHD	My kitchen is a mess and I must scream	1	https://www.reddit.com/r/ADHD/comments/rldini/my_kitchen_is_a_mess_and_i_must_scream/
KatPaintsStuff	My boyfriend and I are watching The Witcher right now and it jumps around in time and focuses on different groups involved in a big war. Kind of like Game of Thrones. He had to explain to me “ok. They just mentioned ____, who is dead in the other timeline. So what does that tell you about THIS timeline?” “..It’s before!” “Yes!” A lot of times I’m like, how am I supposed to remember all these name…	2021-12-21T12:15:50.000Z	rldgee	5	2	ADHD	Getting lost and confused in fantasy books/fantasy shows?	1	https://www.reddit.com/r/ADHD/comments/rldgee/getting_lost_and_confused_in_fantasy_booksfantasy/
QuackSonic	Hey Guys I Kinda just wanted to get my feelings out there. ive recently just been told that i got ADHD from my mom, she says she didnt really know that i hade ADHD because i didnt have the Tantrums And The Insane Mood Swings, but besides me not having those(atleast i think i dont) its hard for me to do a single task, my mom tells me to do the kitchen, i wait several hours doing pretty much nothin…	2021-12-21T12:13:39.000Z	rldf8j	4	1	ADHD	Im 16 ADHD	1	https://www.reddit.com/r/ADHD/comments/rldf8j/im_16_adhd/
tomtomgosatnav	Now, I’m sure many of you are like me, where you arbitrarily figure out the most efficient ways to do certain unimportant tasks, but are you ever so sapped of energy that you do things the least efficient way possible just because it’s less taxing than to do it more efficiently? For example, on a day where I’m drained and I arrive home, I have to unpack the car (I’m a musician, so a bunch of gear…	2021-12-21T12:08:59.000Z	rldche	11	13	ADHD	Least efficient tasks	1	https://www.reddit.com/r/ADHD/comments/rldche/least_efficient_tasks/
[deleted]	[deleted]	2021-12-21T12:05:12.000Z	rldaer	3	1	ADHD	Side quest for suspected “Bipolar 1”	1	https://www.reddit.com/r/ADHD/comments/rldaer/side_quest_for_suspected_bipolar_1/
[deleted]	[removed]	2021-12-21T12:02:50.000Z	rld90r	1	1	ADHD	Anybody else?	1	https://www.reddit.com/r/ADHD/comments/rld90r/anybody_else/
50Sims_to	Just wanted to rant here because you guys understand and no-one else does. I'm supposed to be studying for 6-8 hours a day for an online course completely making and maintaining my own structure and schedule by myself and it's just not happening. + focus issues I've taken only two courses this year and I'm failing the other one. At this rate anyway. I might me able to get meds in 6-14 months, and…	2021-12-21T11:59:42.000Z	rld6q1	7	2	ADHD	having collage problems and want to feel understood	0.75	https://www.reddit.com/r/ADHD/comments/rld6q1/having_collage_problems_and_want_to_feel/
Dangerous_Deer9729	I just wanted to share my experience with ADHD and forgetfulness. Occasionally I'll get small bursts of inspiration and have so many plans to do things. By the time I go to grab my phone or a pen, I'll have already forgot what I wanted to do. I never used to be like this and it's incredibly frustrating to deal with. Usually I often waste time trying to remember what I wanted to do and be hard on …	2021-12-21T11:55:34.000Z	rld4lo	4	1	ADHD	Need tips on dealing with forgetfulness	1	https://www.reddit.com/r/ADHD/comments/rld4lo/need_tips_on_dealing_with_forgetfulness/
ThreepwoodThePirate	There is the real rulebook, then there is what everyone actually does. Certain procedures are skipped or rushed because that's what everyone does. In the process of figuring out the grey rules (because no one will just tell them to me), I'll either annoy coworkers with something they would skip, or piss off the boss skipping something that shouldn't be. . I was fired once as a health and safety m…	2021-12-21T11:55:22.000Z	rld4i0	41	85	ADHD	I constantly deal with the "grey rule book". At work.	1	https://www.reddit.com/r/ADHD/comments/rld4i0/i_constantly_deal_with_the_grey_rule_book_at_work/
The_MountainDog	I'm 31 and getting back into school. I've always struggled with depression and ADHD, it's made school a nightmare but I'm determined to finish. I was wondering what techniques and tools people use to manage/succeed in a traditional class setting. I never really got the hang of it and could use some ideas. (Meds have always been hit or miss and never consistent, ADHD meds screw my depression and v…	2021-12-21T11:48:06.000Z	rld0i5	3	2	ADHD	I've been struggling	1	https://www.reddit.com/r/ADHD/comments/rld0i5/ive_been_struggling/
Tinius7	Bit of a rant this morning. So it's my little sisters 11th birthday today and I finished my exam yesterday and was due to go up at 9am this morning. But obviously, I couldn't fall asleep and as a result overslept and missed the train. It's not like struggling to get out of bed is a rare occurrence for me either. I can't help but think that I'm actually completely useless. I have diagnosed ADHD bu…	2021-12-21T11:34:31.000Z	rlctex	2	2	ADHD	Missed my train home	0.67	https://www.reddit.com/r/ADHD/comments/rlctex/missed_my_train_home/
FamiliarYoung3654	When i was 7th grade my teacher noticed that i have problem with studying and concentrating. So she adviced my mom that I should take iq test. And obviously i got low average score which is made my mom quite concerned. During class i think thousands of different thoughts in 5minutes(plus fake scenarios). Which is helped me so much for wasting time. I’m 17 now and i finally realising I’ve been liv…	2021-12-21T11:26:46.000Z	rlcp4e	1	3	ADHD	lowIQpeople	0.8	https://www.reddit.com/r/ADHD/comments/rlcp4e/lowiqpeople/
trinketstone	It's not a 0-100 disorder where you are a little bit or something, but rather on a gradient of multiple "colors" of ADHD. I myself don't really have issues with remembering important things or time management, but I suffer greatly from emotional disregulation and keeping my attention. You might be a bit neurotypical on certain things, but it doesn't mean you aren't ADHD.	2021-12-21T11:22:06.000Z	rlcmst	26	156	ADHD	Don't forget; ADHD is a spectrum like Autism.	0.95	https://www.reddit.com/r/ADHD/comments/rlcmst/dont_forget_adhd_is_a_spectrum_like_autism/
G_H_X_S_T_N	So my psychologist just swapped me from Adderall 20mg XR to Ritalin 5mg IR. I know it’s a low dose, she could only offer this until they decide to go up slowly after a month, which isn’t bad. I’ve noticed that I have already become used to this dosage and instead of wearing off in 4 hours it’s starting to wear off every 2-3 hours. I don’t go back for another 2 weeks. And I have let them know, whi…	2021-12-21T11:10:01.000Z	rlcg2s	3	1	ADHD	Just switched to Ritalin from Adderall should I expect any changes that are common?	1	https://www.reddit.com/r/ADHD/comments/rlcg2s/just_switched_to_ritalin_from_adderall_should_i/
[deleted]	[removed]	2021-12-21T11:04:17.000Z	rlcd4c	1	1	ADHD	Please Help (uk)	1	https://www.reddit.com/r/ADHD/comments/rlcd4c/please_help_uk/
SnooPears4386	Hello friends, I am wondering if people are on antidepressants and vyvanse, what antidepressant are you on? I’ve been on Prozac, Zoloft and lexapro to no avail (over a course of 7 years) so I wanted to try something new(more potent). Could you tell me what ones are okay to take with vyvanse? Thanks in advance	2021-12-21T11:01:30.000Z	rlcbn1	5	2	ADHD	Antidepressants with Vyvanse	1	https://www.reddit.com/r/ADHD/comments/rlcbn1/antidepressants_with_vyvanse/
ResponsibilityWise74	I feel like now I am hyper aware of it and causing myself to go into an overthinking loop. Im overthinking overthinking. I know have Hyper-fixation on my ADHD.... Does anyone else have anything similar? I have recently started meds but have not yet seen any improvement. I know this won't happen overnight but I just wondered if this is a common thing?	2021-12-21T10:47:46.000Z	rlc4gq	22	49	ADHD	ADHD worse since diagnosis?	0.98	https://www.reddit.com/r/ADHD/comments/rlc4gq/adhd_worse_since_diagnosis/
[deleted]	[deleted]	2021-12-21T10:40:56.000Z	rlc13h	6	1	ADHD	Vyvanse - Possibly confused efficacy of drug with euphoria ?	1	https://www.reddit.com/r/ADHD/comments/rlc13h/vyvanse_possibly_confused_efficacy_of_drug_with/
ProudDane101	So, for some time now i have really struggle with a over the top amount of anxious thoughts when it comes to Covid-19. The slightest sighn of sickness or something like it tend to drive me anxious and its making things a bit complicated with work, seeing friends and family. At the time om having a bit of a soar throught and cough and even though i have taken a test (still waiting for results) i j…	2021-12-21T10:35:31.000Z	rlbybp	1	1	ADHD	ADHD during the pandemic	1	https://www.reddit.com/r/ADHD/comments/rlbybp/adhd_during_the_pandemic/
shinycoffee1234	Is this because of my add or am i just dumb? Never been this way some years ago (i did pretty well at school) I love to learn something new but everytime i tried to study, i feel sleepy... But sometimes i dont feel sleepy at all and feel so eager to learn. Usually it only lasts for around 2 or 3 weeks.. How to overcome this? Anyone feeling the same experience?	2021-12-21T10:30:56.000Z	rlbvzz	3	5	ADHD	I feel sleepy whenever i tried to study or learn something. Feeling dumb.	0.86	https://www.reddit.com/r/ADHD/comments/rlbvzz/i_feel_sleepy_whenever_i_tried_to_study_or_learn/
DDT126	I have a tendency to crush on someone intensively for days at a time. It’s almost like an obsession and I’ve had a good long talk with my therapist about this because it was bordering on the creepy. Turns out, it’s the ADHD. Worst part is, any matches on dating apps also result in me fixating and just waiting for them to text me back all day long. And when they don’t, it feels so so crappy. It’s …	2021-12-21T10:30:16.000Z	rlbvho	151	800	ADHD	Getting obsessed with crushes	0.99	https://www.reddit.com/r/ADHD/comments/rlbvho/getting_obsessed_with_crushes/
DerUnfassliche	Just recently got diagnosed in autumn at 25 after roundabout 15 years of kinda knowing it anyways. Started medication right away, am at 30mg dimethylphenidat/medikinet right now, but i'm pretty sure it's not high enough (next appointment is mid January). My doc told me to take the first dose at 8am, the second at 1pm (if i'm not on time just push it a bit more back). The problem with this is obvi…	2021-12-21T10:28:38.000Z	rlbumh	1	1	ADHD	vicious circle with medication and food	1	https://www.reddit.com/r/ADHD/comments/rlbumh/vicious_circle_with_medication_and_food/
Hugeeyedpysch-0000	[removed]	2021-12-21T10:28:08.000Z	rlbudw	1	1	ADHD	How do you guys stick to a routine?	1	https://www.reddit.com/r/ADHD/comments/rlbudw/how_do_you_guys_stick_to_a_routine/
ken464	[removed]	2021-12-21T10:26:06.000Z	rlbtfr	5	0	ADHD	Vyvanse Side Effects-It’s Alarming; It’s Life Threatening!	0.22	https://www.reddit.com/r/ADHD/comments/rlbtfr/vyvanse_side_effectsits_alarming_its_life/
shotgun-priest	I could not be more mad right now. Today I am helping on a film set. For the first time I'm two and a half years I'll be paid for working on a Set. So I really wanted to be well rested. Didn't happen. My add and ptsd on nights prior to such important days, always keeps me up late. It's infuriating. I was really looking forward to today. Now all I can think of is how badly I might mess up. I hope …	2021-12-21T10:21:38.000Z	rlbrb0	6	3	ADHD	My ADHD kept me up all night on an important day	0.81	https://www.reddit.com/r/ADHD/comments/rlbrb0/my_adhd_kept_me_up_all_night_on_an_important_day/
Fantastic-Abalone802	I’m severely underweight. My BMI is 14.52. I need to gain 25-65lbs to be in the healthy weight range. Any advice to gain weight while not being all that hungry? I’m breastfeeding too so it has to be a safe method, nothing crazy lol. I’ve only been on adderall a few months. I’ve always had an extremely high metabolism but I have never been this underweight. 20lbs would at least bring me to my “nor…	2021-12-21T10:13:42.000Z	rlbn8h	17	4	ADHD	How are you keeping your weight up if you’re on meds?	0.83	https://www.reddit.com/r/ADHD/comments/rlbn8h/how_are_you_keeping_your_weight_up_if_youre_on/
st31r	A frequent situation in my relationship is that I am in a high energy state, and I am highly engaged with stimulating activities (living the ADHD dream) while my partner is the opposite - low energy, bored, often stressed. This is unavoidable - I'm in a Long Distance relationship with a big timezone difference. But I think maybe it's a common situation for people with ADHD to find themselves in? …	2021-12-21T10:10:35.000Z	rlblf8	1	1	ADHD	[Relationships][Advice Wanted] Being 'up' while your partner is 'down'.	1	https://www.reddit.com/r/ADHD/comments/rlblf8/relationshipsadvice_wanted_being_up_while_your/
[deleted]	[deleted]	2021-12-21T10:07:38.000Z	rlbjyx	1	1	ADHD	Question about medication!	1	https://www.reddit.com/r/ADHD/comments/rlbjyx/question_about_medication/
Financial_Recipe	I'm dating this amazing woman, who has ADHD and we're both working together to make it work daily. Problem is, that this is the first time, I've had an girlfriend with ADHD and well, it's different and an amazing experience, but I don't know what to give her. Suggestions would be much appreciated. Have a good Christmas, everyone!	2021-12-21T09:57:41.000Z	rlbeqv	88	21	ADHD	What's a good Christmas present for someone with ADHD?	0.75	https://www.reddit.com/r/ADHD/comments/rlbeqv/whats_a_good_christmas_present_for_someone_with/
princessjayyy	I'm a stay at home mom so I'm home all day , and because of that I see the mess throughout the whole house every single day and it's so exhausting just thinking of all the things that need to be done. But I've found that the only room that doesn't overwhelm me is the kitchen. I feel like it's because everything has a place that it belongs in, I actually love cleaning but organizing is a different…	2021-12-21T09:57:17.000Z	rlbekh	3	4	ADHD	Do you have a certain room that you clean that doesn't make you feel overwhelmed ?	0.84	https://www.reddit.com/r/ADHD/comments/rlbekh/do_you_have_a_certain_room_that_you_clean_that/
SigmaEuler	Hello I am diagnosed with ADHD and prescribed with atomoxetine with paroxetine. This combination is quite beneficial to me as it is helping to concentrate for longer periods of time and reduced imaginary conversations and songs which were playing in my head non-stop. But my heartbeat and pulse is also significantly increased, measuring 140+/85+ and 90+ respectively whenever I measure my BP and pu…	2021-12-21T09:53:29.000Z	rlbcta	5	1	ADHD	Does propranolol reverse the effects induced by atomoxetine ?	1	https://www.reddit.com/r/ADHD/comments/rlbcta/does_propranolol_reverse_the_effects_induced_by/
ResponsibilityWise74	[removed]	2021-12-21T09:52:32.000Z	rlbccz	1	1	ADHD	ADHD worse since diagnosis?	1	https://www.reddit.com/r/ADHD/comments/rlbccz/adhd_worse_since_diagnosis/
ouijva	Just staring at the computer and still have not done it. I literally physically can’t I don’t understand why I’m such a fucking failure. Worst thing is it would literally take like two hours max, that’s it.. pathetic is all I can call it. Nobody gets it and it’s just ruining so much. Puts a cramp on everything, my relationship with my mom, and I’m sure my friends have a lowered opinion of me afte…	2021-12-21T09:45:15.000Z	rlb8pe	11	11	ADHD	Been up all night	1	https://www.reddit.com/r/ADHD/comments/rlb8pe/been_up_all_night/
[deleted]	[removed]	2021-12-21T09:40:11.000Z	rlb5xt	1	1	ADHD	Been up all night just staring at my computer	1	https://www.reddit.com/r/ADHD/comments/rlb5xt/been_up_all_night_just_staring_at_my_computer/
[deleted]	[removed]	2021-12-21T09:39:22.000Z	rlb5i7	1	1	ADHD	4am, wide awake & realizing no one has ever liked me	1	https://www.reddit.com/r/ADHD/comments/rlb5i7/4am_wide_awake_realizing_no_one_has_ever_liked_me/
Lesoely2003	So I’m on guanfacine for my adhd, just guanfacine nothing else besides trying to sleep enough abs eat high quality food. I was wondering if any guanfacine takers have ever taken a gay off of it and noticed a difference, I know ppl on stimulants take a day off and can definitely see a difference but is it the same for guanfacine? Since like it doesn’t really act immediately? Idk maybe I’m wrong, I…	2021-12-21T09:15:35.000Z	rlatcb	3	1	ADHD	Skipping a day of guanfacine?	1	https://www.reddit.com/r/ADHD/comments/rlatcb/skipping_a_day_of_guanfacine/
strawberriesarenicee	I work as an academic editor. For the past 10 days I just haven't been able to focus at work, literally zero productively for ten days straight. I'm working from home, but every time I sit in front of my laptop, I feel paralyzed. I just cannot make myself take up any assignments. Today, I did manage to take up the smallest assignment I could find (200 words), but even editing one sentence seems l…	2021-12-21T09:04:25.000Z	rlan9x	4	5	ADHD	Sudden loss of interest/focus at work	1	https://www.reddit.com/r/ADHD/comments/rlan9x/sudden_loss_of_interestfocus_at_work/
Sea-Indepeny944	Hello! I am a Male(19). I take Adderall XR 30MG. And I have some concerns I would like to talk about and give my own personal experience. I started taking Adderall a few months ago and I have been dealing with on/off results ever since then. I heard that if you eat or drink acidic foods or drinks such as Orange, Apple juice, soda, or sweets right before or after you take Adderall, it affects how …	2021-12-21T09:03:26.000Z	rlamro	2	9	ADHD	Things I can avoid to keep the effectiveness of Adderall.	0.85	https://www.reddit.com/r/ADHD/comments/rlamro/things_i_can_avoid_to_keep_the_effectiveness_of/
codered8148	In undiagnosed but for a long time it seems incredibly obvious I have ADHD (minus the hyperactivity). I have lived at my parents house most of my life which is on a quiet road in a small village surrounded by countryside. I recently moved out to a city. I’m living on the outskirts of the city but it’s still quite loud with lots of cars (just off a main road). I’ve just came bsck to my family’s ho…	2021-12-21T09:01:05.000Z	rlald9	5	2	ADHD	Does where you live affect ADHD?	1	https://www.reddit.com/r/ADHD/comments/rlald9/does_where_you_live_affect_adhd/
Cristinager	You know when you have trouble finding things like your keys or your coat or whatever. So then you are late always because you search for it everywhere for almost an hour and sometimes you don’t even find it. Well I just hate when I have these problems and people just say “if you left things always at the same spot you would develop a routine and wouldn’t have that problem”. Like, I don’t control…	2021-12-21T09:00:18.000Z	rlakuk	6	13	ADHD	Hate it when people just say “if you always did the same you wouldn’t forget things”	1	https://www.reddit.com/r/ADHD/comments/rlakuk/hate_it_when_people_just_say_if_you_always_did/
uncoolchick	I’m from europe and I take 30mg merhylfenidate. I am going on a vacation to california this thurday to see family and friends. But I didn’t realise on time that I can’t take my meds without a english recipe from my psychiatrist. And I also need to go to the american embassy to get an approval of this recipe. I have no more time to do this before my tril, so i decided to just not take them for 3,5…	2021-12-21T08:55:59.000Z	rlaimo	5	2	ADHD	I Have to quit my meds for 3 week vacation to the US. And I’m worried. How to deal with it?	1	https://www.reddit.com/r/ADHD/comments/rlaimo/i_have_to_quit_my_meds_for_3_week_vacation_to_the/
devil_smith	[removed]	2021-12-21T08:52:35.000Z	rlagw7	1	1	ADHD	Shop cheap Adderall online via FedEx delivery USA and Canada	1	https://www.reddit.com/r/ADHD/comments/rlagw7/shop_cheap_adderall_online_via_fedex_delivery_usa/
adn1991	[removed]	2021-12-21T08:51:17.000Z	rlag7w	1	1	ADHD	Expensive to find out if you have ADHD….	1	https://www.reddit.com/r/ADHD/comments/rlag7w/expensive_to_find_out_if_you_have_adhd/
winder777	**Content Warning:** Mention of mild suicidal ideation near the end, lifelong struggles described throughout, only negativity in this post (I'm sorry). **Status:** Diagnosed a year ago with ADHD-PI and MDD. Began antidepressants early this year (significant improvements). Began 10-20mg Vyvanse a month ago (no improvements yet). Have had academic accommodations at school for ADHD since last year. …	2021-12-21T08:48:46.000Z	rlaeww	11	14	ADHD	What's the point of living this kind of life? How am I supposed to survive for the rest of my life?	1	https://www.reddit.com/r/ADHD/comments/rlaeww/whats_the_point_of_living_this_kind_of_life_how/
adn1991	[removed]	2021-12-21T08:43:45.000Z	rlacgy	1	1	ADHD	Any good recommendations for books for adults with adhd?	1	https://www.reddit.com/r/ADHD/comments/rlacgy/any_good_recommendations_for_books_for_adults/
Kaybob42	Every now again the rejection dysphoria that comes with my ADHD is so intense and i have a hard time breaking the cycle of feeling shame and guilt from getting the slightiest bit angry. There have been a few times where i have used self harm just calm down my head. No amount of telling myself it is ok or not to listen to the negative voice in my head really helps. I try to slow my breathing but t…	2021-12-21T08:41:04.000Z	rlaazo	3	2	ADHD	How do you break the cycle of shame and guilt?	1	https://www.reddit.com/r/ADHD/comments/rlaazo/how_do_you_break_the_cycle_of_shame_and_guilt/
Distinct-History-665	Hello all, I want to know if anybody else experiences this. I have ADHD and I’ve known for a majority of my life. Yet I continuously find ways to disprove I have it. I often think, “it’s not that bad” or “I function completely fine”. I recently started a job as a waitress. And boy oh boy, it is glaringly obvious to me that I do not function like my coworkers. It’s extremely frustrating. I have a …	2021-12-21T08:40:31.000Z	rlaao9	2	2	ADHD	Imposter syndrome - ADD	1	https://www.reddit.com/r/ADHD/comments/rlaao9/imposter_syndrome_add/
Chatime101	Hi all, has anyone else experienced really bad side effects from dextroamphetamine? Today is day 3. The first couple of days it made me super sleepy, dizzy and sluggish. Yesterday and today it’s making me feel depressed and still I feel super sluggish and slow (brain fog). I have combo adhd. I haven’t noticed a difference with the inattentive symptoms but it’s minimised the hyperactivity (althoug…	2021-12-21T08:34:32.000Z	rla7sf	3	1	ADHD	Dextroamphetamine side effects?	1	https://www.reddit.com/r/ADHD/comments/rla7sf/dextroamphetamine_side_effects/
p1ss_soup	i am not diagnosed, not sure if i have adhd but i suspect something may up, wondering if anyone could relate bc perhaps it’s an adhd thing- since like 6pm(it is now 3 am.) i have been wanting to chill and play a game. but then i want to read this book. hmmm or i want to play This game instead ! ooo but i also want to watch this movie,.. and then it’s a cycle of not being able to just choose somet…	2021-12-21T08:25:14.000Z	rla2kz	3	5	ADHD	procrastinating leisurely things	1	https://www.reddit.com/r/ADHD/comments/rla2kz/procrastinating_leisurely_things/
dirtyh4rry	Am I delusional with my expectations of medication suddenly 'curing' my procrastination, task paralysis and overthinking everything? A few years back I was taking the highest dose of Concert XL and had told my shrink that I didn't really feel they were doing anything for me other than putting my heart rate through the roof, soaking me with sweat and just becoming an anxiety bomb. I lost access to…	2021-12-21T08:12:12.000Z	rl9vl2	7	1	ADHD	Do meds help with motivation?	1	https://www.reddit.com/r/ADHD/comments/rl9vl2/do_meds_help_with_motivation/
elisabeth_laroux	[removed]	2021-12-21T08:07:11.000Z	rl9sta	1	1	ADHD	Switching from Adderall to Ritalin. What should I expect?	1	https://www.reddit.com/r/ADHD/comments/rl9sta/switching_from_adderall_to_ritalin_what_should_i/
Lou_1992	Hii Girls, Guys and they's Last week or so i finally got my diagnosis of ADD. I also struggle with depression(on and off), anxiety, self-harming, avoidant personality disorder, panic attacks and they said if I'm under high stress i show symptoms of borderline personality disorder. (Selfharm, daydreaming and derealisation). I've had this issues ever since i was 5 years and it only has gotten worse…	2021-12-21T08:05:31.000Z	rl9ryp	10	1	ADHD	ADD and other mental health issues [TW]	1	https://www.reddit.com/r/ADHD/comments/rl9ryp/add_and_other_mental_health_issues_tw/
Chemistrykind1	im not asking for a diagnosis i have a diagnosis i just want to know if this is a common experience!! ive always struggled with new things that i havent tried before. like i resisted going on walks to new places a lot as a child but now even as an adult its so hard to do things like book a new medical practitioner, even though booking ongoing therapy appointments is easy. adding that i also have …	2021-12-21T07:57:23.000Z	rl9neg	1	1	ADHD	unable to do new things?	1	https://www.reddit.com/r/ADHD/comments/rl9neg/unable_to_do_new_things/
Jorddaniel	[removed]	2021-12-21T07:52:23.000Z	rl9kxv	1	1	ADHD	I was diagnosed with ADHD when I was really young and been on and off medication for it I'm trying to see a psychiatrist to get back on medication how can I prove I was diagnosed with ADHD?	1	https://www.reddit.com/r/ADHD/comments/rl9kxv/i_was_diagnosed_with_adhd_when_i_was_really_young/
bil1211	[removed]	2021-12-21T07:49:29.000Z	rl9jbb	1	1	ADHD	Officially diagnosed with ADHD	1	https://www.reddit.com/r/ADHD/comments/rl9jbb/officially_diagnosed_with_adhd/
Nobuisgr8	I’m still young so the thought of having a child still awaits me but I’m scared. What if my child was diagnosed with adhd because of MY genetics? would they go through the same thing I did? I wouldn’t want that. I’m scared of that to happen. Even if it were to happen, how does my family members think of my adhd? Of course they speak about support but aren’t they supposed to say that? you know wha…	2021-12-21T07:34:21.000Z	rl9b8e	2	2	ADHD	why does it feel like I am a burden to my family/have a fear to continue a family? (Note)	1	https://www.reddit.com/r/ADHD/comments/rl9b8e/why_does_it_feel_like_i_am_a_burden_to_my/
[deleted]	[deleted]	2021-12-21T07:34:21.000Z	rl9b86	1	3	ADHD	Messing up at work causes more anxiety about messing up at work	1	https://www.reddit.com/r/ADHD/comments/rl9b86/messing_up_at_work_causes_more_anxiety_about/
poppy7228	[removed]	2021-12-21T07:31:32.000Z	rl99ia	1	1	ADHD	Can someone go over what Rejection Sensitivity Disorder is?	1	https://www.reddit.com/r/ADHD/comments/rl99ia/can_someone_go_over_what_rejection_sensitivity/
-Nairobi--	[removed]	2021-12-21T07:23:26.000Z	rl94ub	1	1	ADHD	Study group	1	https://www.reddit.com/r/ADHD/comments/rl94ub/study_group/
FurryThatHatesWeezer	My boyfriend has the most extreme case of ADHD I’ve ever seen. He was fine when he was on stimulants but after rehab he can only take non stimulants but only takes it when his mom makes him. His adhd is such a big problem it gets him in trouble everywhere he goes and makes him show a lot of bipolar symptoms/mood swings. I’ve tried talking to him about it but I don’t know if I said anything of val…	2021-12-21T07:23:24.000Z	rl94td	3	3	ADHD	Advice for my boyfriend.PLEASE	1	https://www.reddit.com/r/ADHD/comments/rl94td/advice_for_my_boyfriendplease/
zutari	I can’t hold a job; I can’t enjoy or have any hobbies because I will get bored of it after 5 minutes. I can’t keep social connections because people call me spacey and awkward. And today it finally took almost all of my physical possessions from me. It’s unlivable. I can’t provide for myself and living is such a chore that makes me a useless lump of resource thieving to everyone around me. I’m at…	2021-12-21T07:18:41.000Z	rl91wx	64	121	ADHD	This disease has stolen everything from me	0.96	https://www.reddit.com/r/ADHD/comments/rl91wx/this_disease_has_stolen_everything_from_me/
zutari	[removed]	2021-12-21T07:15:13.000Z	rl901l	1	1	ADHD	This disease has stolen everything from me	1	https://www.reddit.com/r/ADHD/comments/rl901l/this_disease_has_stolen_everything_from_me/
[deleted]	[removed]	2021-12-21T06:59:06.000Z	rl8qfg	1	1	ADHD	What age did you get your drivers license?	1	https://www.reddit.com/r/ADHD/comments/rl8qfg/what_age_did_you_get_your_drivers_license/
Darthpinkiepie	Hi y’all! I’m on 10mg XR, and I’m trying to figure out if what I’m experiencing is normal or how I should try to troubleshoot with my psych yo change things up. I’ve been taking my XR with a cup of coffee in the morning because otherwise it takes absolute HOURS to kick in and help at all. The benefits seem to fade between 8-11 hours from when I take it in the morning. I’m going to work with my ps…	2021-12-21T06:50:23.000Z	rl8lg8	3	4	ADHD	What do you all find to be XR release’s effectiveness time, both for kicking in and working time?	1	https://www.reddit.com/r/ADHD/comments/rl8lg8/what_do_you_all_find_to_be_xr_releases/
consulbibulus12	Hi friends! I am a grad student who has recently started medication for inattention/ADHD, but I’m not sure how to tell if it’s working. I am being treated by my university’s psychiatry clinic, and they seem to prefer putting me in the driver’s seat for whether my meds are working. The thing is, it’s hard to tell sometimes whether they are. I’ve been on a very small doses because generally I seem …	2021-12-21T06:46:55.000Z	rl8jjd	3	3	ADHD	How do I know if the meds are working?	1	https://www.reddit.com/r/ADHD/comments/rl8jjd/how_do_i_know_if_the_meds_are_working/
MusicAndFairies	Hi, so I always want to do everything, I mean everything on my to-do list for the day and that means I usually go to bed exhausted. Part of the problem is that I’m not as productive as I’d like to be during the day because I’m either distracted, or I’m hyper focusing on something that’s not as important. Orrr sometimes I take so long to do something because I have no motivation to do it. So this …	2021-12-21T06:46:28.000Z	rl8jas	4	3	ADHD	I always want to do everything on my to-do list??	1	https://www.reddit.com/r/ADHD/comments/rl8jas/i_always_want_to_do_everything_on_my_todo_list/
ReachAdministrative1	Hello! So i have been dx w ADHD-PI and consider getting meds,because i am failing two subjects in class. I enjoy them,it is just really hard to sit and learn the topics...because my brain just doesnt want to. I have serious executive dysfunction and my mind doesnt shut up. It bothers me,so i want to start meds,but i am really afraid of loss of my personality. What if my whole personality is defin…	2021-12-21T06:43:28.000Z	rl8hpz	7	2	ADHD	I want to start meds,but scared of personality loss	0.67	https://www.reddit.com/r/ADHD/comments/rl8hpz/i_want_to_start_medsbut_scared_of_personality_loss/
mariethesea	I've been taking Adderall for a little over a month now and I've really been struggling with not having an appetite. Ideally I'd be able to just eat breakfast before I take it, but sometimes it doesn't work out that way as I'm usually not hungry when I first wake up anyways. I would totally talk to my psychiatrist about my lack of appetite but Id rather him not decide to take me off of them becau…	2021-12-21T06:42:14.000Z	rl8gzi	14	3	ADHD	Any idea how to combat lack of appetite?	0.8	https://www.reddit.com/r/ADHD/comments/rl8gzi/any_idea_how_to_combat_lack_of_appetite/
TheDazeGoBy	So the story itself is dealt with I blew up at a reddit stranger in an argument in which I actually agreed with everything they were saying. I felt like I didnt have much control I went crazy on them like I was some horrid internet troll and I realized that it was something I have dealt with my whole life. Things get me angry and then I end up getting furious and my first instinct (That I rarely …	2021-12-21T06:42:02.000Z	rl8gur	4	2	ADHD	Blew up at a stranger today. Is rage normal?	1	https://www.reddit.com/r/ADHD/comments/rl8gur/blew_up_at_a_stranger_today_is_rage_normal/
axoca	[removed]	2021-12-21T06:38:12.000Z	rl8elm	1	1	ADHD	Anyone out there with adhd who’s *not* really good at something?	1	https://www.reddit.com/r/ADHD/comments/rl8elm/anyone_out_there_with_adhd_whos_not_really_good/
delicate-servitude	im having trouble talking with my psych, in general we have pretty quick telehealth sessions and I struggle in general talking with people. I'm trying to be assertive enough to tell him I want to stay on instant release (IR) medication, though he wants to put me on longer release Vyvanse, which I dislike. I can't explain it but I dislike the way it releases, I end up feeling kind of queazy and th…	2021-12-21T06:36:31.000Z	rl8dqv	2	2	ADHD	im having trouble talking with my psych	1	https://www.reddit.com/r/ADHD/comments/rl8dqv/im_having_trouble_talking_with_my_psych/
wastetheafterlife	I'm so tired of sleeping until noon, and of considering it an achievement to wake up at 11. and whenever I try to search for tips on how to wake up earlier, I get the classic useless advice of "~siMpLy ChooSe tO WakE Up~!!" has anyone here gone from being a will-sleep-forever-if-left-unchecked type to someone who willingly wakes up at like 9am on their days off? and if so, how?!	2021-12-21T06:29:37.000Z	rl89lp	14	3	ADHD	how did you become a morning person?	1	https://www.reddit.com/r/ADHD/comments/rl89lp/how_did_you_become_a_morning_person/
MusicAndFairies	It is currently 1:25 a.m. and im still not in bed. In fact, I know I’m not going to sleep anytime soon because I just put my favourite show on lol *smh* And I have to be up at 5:45 am tomorrow. Or today, rather. Really I have to be up in 4 hours. So basically I’m not going to sleep tonight. Any advice on how I can start winding down sooner in my evening? I always find that I relax more at night b…	2021-12-21T06:29:28.000Z	rl89hz	14	18	ADHD	I cannot for the life of me go to bed on time. Help!	0.9	https://www.reddit.com/r/ADHD/comments/rl89hz/i_cannot_for_the_life_of_me_go_to_bed_on_time_help/
Immediate_Cook9033	Pretty crappy with money. I want to be better. I got some debt to pay off so I want to be stricter on my budget. The amount of times I spend an hour or two getting my finances all planned out, just to have it all go to hell the second I need to purchase anything. How do I track everything and know how much I have left? I have tried YNAB and its not for me. Give me your wisdom.	2021-12-21T06:28:46.000Z	rl893z	5	1	ADHD	How you actually budget?	1	https://www.reddit.com/r/ADHD/comments/rl893z/how_you_actually_budget/
amditz314	People expect you to stay on top of so much in terms of personal hygiene, otherwise you're considered "gross". But it's hard! Changing clothes, brushing teeth, showering, cutting my nails, etc are such chores. I find it so difficult to not only remember but actually bring myself to do these things consistently. How the hell do you stay clean with ADHD? Edit: wowie, thanks for all the responses ❤️	2021-12-21T06:26:41.000Z	rl87y3	141	305	ADHD	How do you remember/find the motivation to take care of hygiene?	0.98	https://www.reddit.com/r/ADHD/comments/rl87y3/how_do_you_rememberfind_the_motivation_to_take/
theflyingbean5	Almost any time I can avoid having white lights on I do, unless it's for a purely practical reason. Like trying to find something in my closet, or when really need to see what I'm working on at my desk. As soon as I can tho I always go back to any other color other than white. All my light bulbs and under cabinet lighting are all RGBW. Usually purple or red seem to be the most common colors. Anyo…	2021-12-21T06:26:29.000Z	rl87t6	3	7	ADHD	Do you strongly dislike white light?	1	https://www.reddit.com/r/ADHD/comments/rl87t6/do_you_strongly_dislike_white_light/
Rainy_Sleep	Ok so I have sensory issues. One problem that I’ve come across is gloves are just so uncomfortable, but I’ve only tried regular inexpensive ones. I’m on a tight budget and don’t want to buy some I might not use. I’d like some I can use day-to-day as I have poor blood circulation in my hands and they get cold very easily. Soft textures and lightweight material would be preferred, I think. Any reco…	2021-12-21T06:23:04.000Z	rl85sd	1	1	ADHD	Gloves for someone with sensory issues	1	https://www.reddit.com/r/ADHD/comments/rl85sd/gloves_for_someone_with_sensory_issues/
[deleted]	It's been 6ish months since taking my meds, I feel great and definitely see improvement, but I still have this paralyzing anxiety to do stuff whether it be getting a job, driver's license ect, I'm 20 years old, I have to get my shit together but still I can only do it if I have intense pressure to do it. How do I escape this cycle? I just want to be an adult and do adult things, I tired of moochi…	2021-12-21T06:21:09.000Z	rl84mp	1	2	ADHD	Tips on how to study? And actually set out to do task?	1	https://www.reddit.com/r/ADHD/comments/rl84mp/tips_on_how_to_study_and_actually_set_out_to_do/
[deleted]	[deleted]	2021-12-21T06:20:21.000Z	rl8435	1	1	ADHD	I’ve never been diagnosed but I’ve wanted to.	1	https://www.reddit.com/r/ADHD/comments/rl8435/ive_never_been_diagnosed_but_ive_wanted_to/
nanookthelostdoggo	Have you purchased this book? Did you find it useful? How did you go with the work? Looking for any reviews or thoughts on it before I make a purchase. Ideally I would to work with an ADHD specialist psychologist to go through some ADHD specific cognitive behavioral therapy but since theres none in my area I figure this is the next best thing. Thanks all	2021-12-21T06:17:33.000Z	rl82fg	1	3	ADHD	Book- 'The Adult ADHD Toolkit: Using CBT to facilitate coping inside and out'	1	https://www.reddit.com/r/ADHD/comments/rl82fg/book_the_adult_adhd_toolkit_using_cbt_to/
Lagtim3	For myself, I tend to be reluctant to get into any game, but once I am I'll play it for 1,000-2,000 hours. Borderlands 2 and Binding of Isaac, for example. I've owned Borderlands 3 since it came out and still haven't actually played it because Borderlands 2 is still easy to fixate on even after \~1,200 hours of playtime. On the flip side, I've got a couple of friends with ADHD who are the exact o…	2021-12-21T06:15:02.000Z	rl80xs	9	10	ADHD	ADHD folks who play video games: do you tend to fixate on a few games that you'll play endlessly, or do you hop from game to game to game and spend little time on each once you get bored of it?	1	https://www.reddit.com/r/ADHD/comments/rl80xs/adhd_folks_who_play_video_games_do_you_tend_to/
MusicAndFairies	[removed]	2021-12-21T06:12:42.000Z	rl7zhw	4	2	ADHD	My mind wanders all the time??	0.67	https://www.reddit.com/r/ADHD/comments/rl7zhw/my_mind_wanders_all_the_time/
CommSci	I go to a T20 school and the amount of people that ask me for my Adderall is worrisome. I’ve resorted to doing extensive research just to find a way to reply and effectively explain the difference of taking stimulant medication on a person with vs without ADHD, and it makes me so uncomfortable having to consistently tell them why I am not willing to break the law just because they need a kick dur…	2021-12-21T06:10:14.000Z	rl7xw1	2	2	ADHD	ADHD in College	1	https://www.reddit.com/r/ADHD/comments/rl7xw1/adhd_in_college/
Mandesss___	[removed]	2021-12-21T06:08:15.000Z	rl7wq9	1	1	ADHD	Late diagnosis, family says “well duh”!	1	https://www.reddit.com/r/ADHD/comments/rl7wq9/late_diagnosis_family_says_well_duh/
MusicAndFairies	I’m usually running late for things. I either underestimate how long things will take, get distracted by something stimulating, or I often can’t find something I’m looking for. What do you suggest might help me with my punctuality? Is there anything that has helped you? Note: there are no right or wrong answers! :)	2021-12-21T06:03:29.000Z	rl7tth	2	1	ADHD	Help! Always late for things—how do I better manage my time?	1	https://www.reddit.com/r/ADHD/comments/rl7tth/help_always_late_for_thingshow_do_i_better_manage/
justfloating_	So I’m really incredibly behind on a task and right now I have enough motivation to sit down and begin. However when I opened my laptop the guilt of how long it’s taken and how much left to go is overwhelming and it’s making me procrastinate further. I’ve tried to think of things to get me going like, the longer I leave it the worse it will be and more guilty I will be but it isn’t helping. I jus…	2021-12-21T05:57:42.000Z	rl7pra	5	2	ADHD	Dealing with a task feeling overwhelming and the guilt after you’ve procrastinated ?	1	https://www.reddit.com/r/ADHD/comments/rl7pra/dealing_with_a_task_feeling_overwhelming_and_the/
TrashBanditHana101	I came across some posts on TikTok and Instagram about things people with ADHD commonly do, and thought it was kind of funny that I related to nearly every single one of them, but I didn't think much of it. Later on, I found a post explaining what it's like doing day-to-day chores with ADHD, and was like, "hey, isn't that funny, that's EXACTLY what it's like for me." I didn't think much about tha…	2021-12-21T05:57:17.000Z	rl7pj5	4	1	ADHD	I'm positive I have ADHD, but my family doesn't believe me.	1	https://www.reddit.com/r/ADHD/comments/rl7pj5/im_positive_i_have_adhd_but_my_family_doesnt/
MusicAndFairies	Sometimes, when I am really hyperfocused on something, I have trouble moving on to the next task. If I know I have to go to work or something though, I force myself to get out of whatever I might be hyper focused on at the moment, but it is at the expense of making me feel unfinished and uncomfortable— like a really icky, unsettling feeling. Can anyone relate? What has helped you in this situatio…	2021-12-21T05:51:36.000Z	rl7m49	11	29	ADHD	Does force stopping your hyper focus make you feel uncomfortable?	0.91	https://www.reddit.com/r/ADHD/comments/rl7m49/does_force_stopping_your_hyper_focus_make_you/
deedee_megadodo	[removed]	2021-12-21T05:48:40.000Z	rl7k5y	1	1	ADHD	Do y'all take meds on vacation or on weekends??	1	https://www.reddit.com/r/ADHD/comments/rl7k5y/do_yall_take_meds_on_vacation_or_on_weekends/
MAraised1986	[removed]	2021-12-21T05:48:02.000Z	rl7js7	0	1	ADHD	A year into adult diagnosis, and all they mention is the "Dangers of Adderall"	1	https://www.reddit.com/r/ADHD/comments/rl7js7/a_year_into_adult_diagnosis_and_all_they_mention/
Unusual-Point1311	I’ve heard in passing that people with ADHD or ADD have a greater affinity for electronic music and dubstep than average… This would certainly make sense for me- ever since I was young. I’m curious if others have this same love or feeling? I’m not exactly sure what it is but the driving/pulsing nature of the music really excites me and can also help focus me in a way.	2021-12-21T05:47:57.000Z	rl7jq8	6	2	ADHD	ADHD and Electronic Music/Dupstep	1	https://www.reddit.com/r/ADHD/comments/rl7jq8/adhd_and_electronic_musicdupstep/
[deleted]	[deleted]	2021-12-21T05:47:11.000Z	rl7j9a	1	2	ADHD	Working part time and still failing	1	https://www.reddit.com/r/ADHD/comments/rl7j9a/working_part_time_and_still_failing/
Lesoely2003	[removed]	2021-12-21T05:43:49.000Z	rl7h3u	1	1	ADHD	Skipping a day of guanfacine?	1	https://www.reddit.com/r/ADHD/comments/rl7h3u/skipping_a_day_of_guanfacine/
12haley12	[removed]	2021-12-21T05:43:39.000Z	rl7gzr	1	1	ADHD	I finally beat my depression after 10 years	1	https://www.reddit.com/r/ADHD/comments/rl7gzr/i_finally_beat_my_depression_after_10_years/
MusicAndFairies	Today, I told myself that I would work until 6 pm. When my alarm went off at 6pm, I just could not stop working. I knew I should stop— as I needed to move on with my evening. BUT I was so hyperfocused that I just kept going. In fact, I kept working all the way until 8:30 p.m. Unfortunately that meant that not only did I miss my dinner, I missed my fitness class that I had planned to go to, and th…	2021-12-21T05:41:51.000Z	rl7frf	4	0	ADHD	Hyper focus makes me feel possessed. How do I get out of it?	0.5	https://www.reddit.com/r/ADHD/comments/rl7frf/hyper_focus_makes_me_feel_possessed_how_do_i_get/
[deleted]	[deleted]	2021-12-21T05:40:38.000Z	rl7ex3	2	2	ADHD	Hyperfocus makes me feel possessed. How do manage it?	1	https://www.reddit.com/r/ADHD/comments/rl7ex3/hyperfocus_makes_me_feel_possessed_how_do_manage/
Hchooj	Basically the title. For my whole life ive always felt like showering is a chore, ive never wanted to and i never enjoy doing it, i never even really feel clean after showering. Is there anyway to get myself to want to shower every day? Like, get myself excited for it? I know this is probably a but gross but i need advice. I honestly dont even really wanna shower more at all, but i know that i ne…	2021-12-21T05:34:18.000Z	rl7b11	4	2	ADHD	Need tips to get myself to shower more, any advice?	1	https://www.reddit.com/r/ADHD/comments/rl7b11/need_tips_to_get_myself_to_shower_more_any_advice/
rditusernayme	I'd like to find an app that helps me track my experience, with the intention of helping me become more aware of/identify any slides towards agitation/anxiety/overstimulation, and from there I might be able to better regulate that. **Is there any app/s that have worked for you? If so, what were the features that you found most helpful?** ... (I was specifically looking for something that has a ra…	2021-12-21T05:33:22.000Z	rl7aek	1	3	ADHD	What app do you use for tracking ( ( (anxiety/experience/flooding/agitation/*?*) ) ) - and why that one?	1	https://www.reddit.com/r/ADHD/comments/rl7aek/what_app_do_you_use_for_tracking/
Smoosaurus	Do you think ADHD is over diagnosed now, or under diagnosed 30 years ago? Keep in mind that apparently 1 in 3 college students have taken Adderall. This seems quite high to me, but maybe it is necessary. Idk I was just looking to get some input from you guys, particularly people aged 30+ who lived in that time.	2021-12-21T05:26:09.000Z	rl75qp	6	3	ADHD	Do you think ADHD is over diagnosed now, or under diagnosed 30 years ago?	0.81	https://www.reddit.com/r/ADHD/comments/rl75qp/do_you_think_adhd_is_over_diagnosed_now_or_under/
AlmostWrongSometimes	Please note: I am not looking for referrals or therapeutic advice. TlDr: I am a generally positive person, but the things I have been working through are heavy and I need to say things out loud sometimes. I have exhausted my usual suspects and I feel quite alone. I don't want to say much other than I have been through some serious ups and downs recently in personal and professional life. For the …	2021-12-21T05:24:22.000Z	rl74p0	1	4	ADHD	I have exhausted all of my friends and family and co-workers and dog: A Verbal Processors Journey	1	https://www.reddit.com/r/ADHD/comments/rl74p0/i_have_exhausted_all_of_my_friends_and_family_and/
Fun_Distribution_77	[removed]	2021-12-21T05:24:15.000Z	rl74mj	0	1	ADHD	Opening up to other ADHDers	1	https://www.reddit.com/r/ADHD/comments/rl74mj/opening_up_to_other_adhders/
Worry7475	[removed]	2021-12-21T05:23:30.000Z	rl7463	1	0	ADHD	Non-dominant arm can never feel comfortable when using a computer or resting on an armrest?	0.5	https://www.reddit.com/r/ADHD/comments/rl7463/nondominant_arm_can_never_feel_comfortable_when/
[deleted]	[removed]	2021-12-21T05:22:42.000Z	rl73n3	1	1	ADHD	Mom found my diagnosis papers. Now I'm confused.	1	https://www.reddit.com/r/ADHD/comments/rl73n3/mom_found_my_diagnosis_papers_now_im_confused/
[deleted]	[deleted]	2021-12-21T05:21:13.000Z	rl72nn	1	0	ADHD	It's past 5 o'clock in the morning...	0.5	https://www.reddit.com/r/ADHD/comments/rl72nn/its_past_5_oclock_in_the_morning/
[deleted]	[deleted]	2021-12-21T05:19:12.000Z	rl71ch	1	1	ADHD	How to get diagnosed & other questions	1	https://www.reddit.com/r/ADHD/comments/rl71ch/how_to_get_diagnosed_other_questions/
[deleted]	[deleted]	2021-12-21T05:13:11.000Z	rl6xif	9	9	ADHD	Doctor said my son is likely both ADHD and ASD, but symptoms point more to ASD. His reasoning has me thinking.	1	https://www.reddit.com/r/ADHD/comments/rl6xif/doctor_said_my_son_is_likely_both_adhd_and_asd/
JuicyJinx34	So I tried working a 9-5 a while ago and I never made it more than a few months. I don't think I could ever work any office job or a 9-5 ever, but my employment prospects are very limited. I can't work in an office or for corporate, anything 9-5 kills me, and my country has next to no art scene. I need to leave my country for personal reasons I won't disclose, but my inability to work makes it so…	2021-12-21T05:12:56.000Z	rl6xcp	45	61	ADHD	I don't know what I'm going to do once I graduate and I'd rather die than work a 9-5.	0.98	https://www.reddit.com/r/ADHD/comments/rl6xcp/i_dont_know_what_im_going_to_do_once_i_graduate/
[deleted]	[deleted]	2021-12-21T05:09:56.000Z	rl6vcq	3	1	ADHD	I told the wrong person I had ADHD	0.67	https://www.reddit.com/r/ADHD/comments/rl6vcq/i_told_the_wrong_person_i_had_adhd/
Hey_there_duder	Have you tried any of the free body double sites (for coworking with strangers with ADHD)? What has your experience been? I wanna give it a shot but screen sharing = major no no (I work for a company that would not appreciate it). I’m a little paranoid about the whole screen sharing thing in general - even if it’s not for work. Like, why don’t the platforms encourage you to send out your own goog…	2021-12-21T05:02:28.000Z	rl6qtj	4	3	ADHD	Body-double sites/platforms?	1	https://www.reddit.com/r/ADHD/comments/rl6qtj/bodydouble_sitesplatforms/
highinanxiety	I feel like such a failure in life. I see others around me so cool, calm and collected. Here I am, a nervous wreck at work and feel like I am an utter failure. I keep like crying and am TERRIFIED of making decisions and facing any problems at work head on. Does anyone else feel this way? I can’t hold myself accountable. What is wrong with me? It can’t be only me :( I HATE this. I constantly want …	2021-12-21T04:59:25.000Z	rl6oh2	4	10	ADHD	Been a lurker forever. Finally, courage to post and need to get my feelings off my chest	1	https://www.reddit.com/r/ADHD/comments/rl6oh2/been_a_lurker_forever_finally_courage_to_post_and/
Smoosaurus	[removed]	2021-12-21T04:51:24.000Z	rl6jgh	1	1	ADHD	Do you guys think ADHD is over diagnosed now, or under diagnosed 30 years ago?	1	https://www.reddit.com/r/ADHD/comments/rl6jgh/do_you_guys_think_adhd_is_over_diagnosed_now_or/
ADHDumpsterFire	I've been having this issue for as long as I can remember. There's a cycle with my hyperfixations: 1. Hyperfixate on a piece of media (i.e: a video game) 2. Do nothing but interact with that piece of media in some capacity; default to interacting with it daily when I don't have a task to focus on; look up as much as I can about it and consume any media about it that I can 3. Gradually lose intere…	2021-12-21T04:50:43.000Z	rl6izs	1	6	ADHD	I struggle with lulls between hyperfixations. How to cope?	0.88	https://www.reddit.com/r/ADHD/comments/rl6izs/i_struggle_with_lulls_between_hyperfixations_how/
sadedgelord	I’m on 10mg Ritalin, twice a day, the kind that lasts 4 hours. It works great when I’m on it, but once it wears off I feel even more ADHD than before I started them. I know about the ‘hour after meds wear off’ thing, but it lasts for the rest of the day. I have a hard time finding interest in anything or focusing for more than 10 minutes. I’m wondering why this is and if there’s anything I can do…	2021-12-21T04:45:40.000Z	rl6fu1	2	3	ADHD	I’m… done … when meds wear off	1	https://www.reddit.com/r/ADHD/comments/rl6fu1/im_done_when_meds_wear_off/
[deleted]	[removed]	2021-12-21T04:45:17.000Z	rl6fli	1	1	ADHD	Could use some help with adhd issues	1	https://www.reddit.com/r/ADHD/comments/rl6fli/could_use_some_help_with_adhd_issues/
[deleted]	[removed]	2021-12-21T04:42:01.000Z	rl6dh8	1	1	ADHD	Anyone else have this ? (Please read )	1	https://www.reddit.com/r/ADHD/comments/rl6dh8/anyone_else_have_this_please_read/
sadqayjawan	Well I have. I cringe at the thought of the professor reading my essay so I procrastinate, I try to write it and then it isn't perfect so I scratch it or disregard the deadline thinking I'll make an excuse and more excuses in my head to keep putting it off until well there's no point now, I'm gonna fail. Why am I like this? My first serious exam, huge hall, examiners everywhere, 10th grade GCSE, …	2021-12-21T04:32:30.000Z	rl67b6	3	8	ADHD	Have you ever never submitted an essay bc you had anxiety that you'll getting a bad grade?	1	https://www.reddit.com/r/ADHD/comments/rl67b6/have_you_ever_never_submitted_an_essay_bc_you_had/
crispyohare	is it just me... and how do I deal with being upset with it. Every post about "settling down for the holidays" or "finally getting a break" feels triggering... or my comms department saying they have "no intention to work during the holidays" or my contractor saying he can't help me during the holidays because he's shutting down. Lucky you that you have a choice. Or getting an email from my boss …	2021-12-21T04:23:49.000Z	rl61rj	4	1	ADHD	How do I deal with working straight through the holidays?	0.67	https://www.reddit.com/r/ADHD/comments/rl61rj/how_do_i_deal_with_working_straight_through_the/
Hanmyo	Does anyone here have ADHD and afib (atrial fibrillation)? I only have occasional afib episodes (maybe once a month) but everything I've seen online says to avoid stimulants (aka the typical ADHD medication) if you have afib. I'd love to hear any experiences from people who have afib as I haven't been able to find any resources online. Have you tried any medications that are safe and have worked …	2021-12-21T04:22:00.000Z	rl60js	1	1	ADHD	ADHD with afib?	0.67	https://www.reddit.com/r/ADHD/comments/rl60js/adhd_with_afib/
victorian_dolly	[removed]	2021-12-21T04:19:52.000Z	rl5z4k	1	1	ADHD	Tell me you have ADHD without telling me you have ADHD	1	https://www.reddit.com/r/ADHD/comments/rl5z4k/tell_me_you_have_adhd_without_telling_me_you_have/
crispyohare	[removed]	2021-12-21T04:11:27.000Z	rl5tnq	1	1	ADHD	Anyone else working straight through the holidays?	1	https://www.reddit.com/r/ADHD/comments/rl5tnq/anyone_else_working_straight_through_the_holidays/
Hot_Mix43032	Trying again because my last post mentioned a word that triggered a take down. Is unwarranted fear and episodes of shaking, fetal positions and hiding in dark places, like under a bed, due to unwarranted fear (he thinks a person is out to harm him) a symptom of ADHD. My husband said it is, and I'm concerned as these are happening frequently and I think there may be more going on and he should tal…	2021-12-21T04:09:09.000Z	rl5s22	6	2	ADHD	ADHD Symptoms???	1	https://www.reddit.com/r/ADHD/comments/rl5s22/adhd_symptoms/
[deleted]	[removed]	2021-12-21T04:07:03.000Z	rl5qpx	1	1	ADHD	Second guessing my diagnosis	1	https://www.reddit.com/r/ADHD/comments/rl5qpx/second_guessing_my_diagnosis/
ProbablymyADHD	Last week my vyvanse stopped working after being on the same dose for 6 years. I don’t have a neurologist but my PCP said he will prescribe my meds, just not adjust them because he doesn’t know enough. Takes 2 months to get into a neurologist and I can no longer function at my job. So I went to an NP who told me she also has ADHD. She proceeded to suggest that I should try doing yoga (even tho Im…	2021-12-21T04:04:10.000Z	rl5oss	21	27	ADHD	People who shouldn’t be medical professionals	0.94	https://www.reddit.com/r/ADHD/comments/rl5oss/people_who_shouldnt_be_medical_professionals/
crispyohare	[removed]	2021-12-21T04:03:42.000Z	rl5oh3	1	1	ADHD	Anyone else working through the holidays?	1	https://www.reddit.com/r/ADHD/comments/rl5oh3/anyone_else_working_through_the_holidays/
sprintswithscissors	I keep wondering if a 'cure' of some sort would even be possible say, 10 - 50 years from now? I can't think of a mental health issue that we've been able to 'cure' but mental health issues stem from a physical source (i.e. a genetic pathway is messed up resulting in proteins not being created... etc..) and so given that we've been able to cure other ailments which have physical sources, I don't s…	2021-12-21T03:57:05.000Z	rl5juw	1	1	ADHD	Will there be a cure for ADHD?	1	https://www.reddit.com/r/ADHD/comments/rl5juw/will_there_be_a_cure_for_adhd/
-queen_of_reddit-	I usually do things on my own time. But unintentionally I show up late to work. Within the past 2 months I've been late 17 times. I've tried sleep aids, I've tried going to sleep early, none of it seems to help. If I take sleep aid, I over sleep, if I go to sleep early say for example from 11-12pm I sleep until about 5-6 in the morning... I end up falling asleep an hour or so later and don't wake…	2021-12-21T03:45:29.000Z	rl5cig	4	3	ADHD	Taking an entire day off seems to me a problem with my supervisor.	1	https://www.reddit.com/r/ADHD/comments/rl5cig/taking_an_entire_day_off_seems_to_me_a_problem/
Winter_Insurance_745	[removed]	2021-12-21T03:41:01.000Z	rl59k4	1	1	ADHD	Overwhelmed	1	https://www.reddit.com/r/ADHD/comments/rl59k4/overwhelmed/
[deleted]	[deleted]	2021-12-21T03:38:08.000Z	rl57mf	3	1	ADHD	Sick of getting overly obsessive about a person they just met?	1	https://www.reddit.com/r/ADHD/comments/rl57mf/sick_of_getting_overly_obsessive_about_a_person/
JuicinDown	I'm a student at the University of Minnesota, studying environmental science. One of my classes this semester, Issues in the Environment, was incredibly easy and I was on track to get an A up until now. Last week was the exam for the final module. All of the exams in the class are available online for three days and are open note, so acing an exam is not difficult. Because it was available for so…	2021-12-21T03:28:26.000Z	rl512d	2	3	ADHD	Forgot to take an exam and dropped a whole letter grade	1	https://www.reddit.com/r/ADHD/comments/rl512d/forgot_to_take_an_exam_and_dropped_a_whole_letter/
[deleted]	[deleted]	2021-12-21T03:26:24.000Z	rl4zui	1	2	ADHD	My partner tells me to “try harder” and doesn’t understand how ADD effects me. I want to know how or if i can lead him to a better understand.	1	https://www.reddit.com/r/ADHD/comments/rl4zui/my_partner_tells_me_to_try_harder_and_doesnt/
wowwhocaresnotme	[removed]	2021-12-21T03:23:21.000Z	rl4xu8	1	1	ADHD	Is anyone in the DMV?	1	https://www.reddit.com/r/ADHD/comments/rl4xu8/is_anyone_in_the_dmv/
Hanmyo	[removed]	2021-12-21T03:16:17.000Z	rl4sz1	1	1	ADHD	ADHD with AFib?	1	https://www.reddit.com/r/ADHD/comments/rl4sz1/adhd_with_afib/
thinkinginkling	any time i have any idea that is out of the ordinary for me i immediately tell myself i can’t do it, for reasons x, y, and z. if i ever get excited about anything i tell myself i can’t. any time i break out of this mold i’ve created to severely limit myself, i feel alive but also so anxious. i can’t handle rejection, any level of it eats me alive. i can’t even handle rejection from myself—that’s …	2021-12-21T03:14:38.000Z	rl4rsp	7	18	ADHD	i have the opposite of impulsivity	0.93	https://www.reddit.com/r/ADHD/comments/rl4rsp/i_have_the_opposite_of_impulsivity/
[deleted]	[removed]	2021-12-21T03:12:32.000Z	rl4q9m	1	1	ADHD	Anybody else at a point where they just can't do anything anymore?	1	https://www.reddit.com/r/ADHD/comments/rl4q9m/anybody_else_at_a_point_where_they_just_cant_do/
[deleted]	[deleted]	2021-12-21T03:10:18.000Z	rl4oqh	1	2	ADHD	New to all of this. Could use advice	1	https://www.reddit.com/r/ADHD/comments/rl4oqh/new_to_all_of_this_could_use_advice/
pete53832	Hello friends! Quick bit about me - I've struggled with depression for most of my adult life. Nothing helped. It was...pretty bad. About two weeks ago, I found a great doctor, and she said she thought I had ADHD. I said nah, but decided to give Adderall a try. Fast forward two weeks, and I've had the best two weeks of my entire life. I'm clear, focused, happy, productive, no side effects. It was …	2021-12-21T03:06:30.000Z	rl4m0y	2	1	ADHD	First bad days after two amazing weeks	1	https://www.reddit.com/r/ADHD/comments/rl4m0y/first_bad_days_after_two_amazing_weeks/
saffarinda	i just recently started on a dosage of 30mg of elvanse (vyvanse) to be increased to 40mg next week, and 50mg the week after. it’s made me feel much more wide awake and focused, but also simultaneously it’s been impossible to eat on them whilst still feeling physically hungry and sick. the thought of some foods alone make me feel sick, and i’m typically waiting until 11 at night to be able to eat …	2021-12-21T03:05:20.000Z	rl4l6t	7	3	ADHD	Sickness on Elvanse	1	https://www.reddit.com/r/ADHD/comments/rl4l6t/sickness_on_elvanse/
[deleted]	[removed]	2021-12-21T03:04:07.000Z	rl4kat	1	1	ADHD	Just got diagnosed/undiagnosed?	1	https://www.reddit.com/r/ADHD/comments/rl4kat/just_got_diagnosedundiagnosed/
STylerMLmusic	No pharmacist confirmed this was a side effect of Vyvanse, no side effect sheet for the medication listed it, but there are many communities online that cite horrible cystic acne, and it disappearing once they stopped taking Vyvanse. I'm now on strattera specifically for help with executive function rather than focus and it's going well, considering the short time I've been on it. I just wanted t…	2021-12-21T02:55:32.000Z	rl4e30	5	2	ADHD	I'm four days off Vyvanse and on another med, and my cystic inflammatory acne has all but disappeared and is responding to all treatment.	0.75	https://www.reddit.com/r/ADHD/comments/rl4e30/im_four_days_off_vyvanse_and_on_another_med_and/
RemixHipster	[removed]	2021-12-21T02:41:37.000Z	rl449e	1	1	ADHD	For those who registered their cars in Dec/Jan it's time to renew the tags!	1	https://www.reddit.com/r/ADHD/comments/rl449e/for_those_who_registered_their_cars_in_decjan_its/
RexWreckz	[removed]	2021-12-21T02:40:57.000Z	rl43t4	0	1	ADHD	Question about stack for memory, clarity, and motivation	1	https://www.reddit.com/r/ADHD/comments/rl43t4/question_about_stack_for_memory_clarity_and/
rose-fitz	I’m a 20F and have been in advanced math classes my entire life and I’m really good at math, but boy, I did horrible on the math section of my neuropsych test today. It had a bunch of geometry questions and I haven’t don’t geometry in like 5 years. They provided equations but I couldn’t remember what they meant and the doctor wouldn’t tell me what they were used for. I straight up couldn’t finish…	2021-12-21T02:39:30.000Z	rl42vd	3	1	ADHD	I did terrible on the math section of neuropsych test	1	https://www.reddit.com/r/ADHD/comments/rl42vd/i_did_terrible_on_the_math_section_of_neuropsych/
[deleted]	[removed]	2021-12-21T02:39:05.000Z	rl42m3	0	1	ADHD	Advice on a stack for memory, clarity, and motivation	1	https://www.reddit.com/r/ADHD/comments/rl42m3/advice_on_a_stack_for_memory_clarity_and/
Live_Panic_287	I get so excited about things and I’ll literally be yelling and not realize til after the fact. People usually are VERY quick to be offended by it. I totally get not liking loud noises but it is genuinely so unintentional and I get so embarrassed when I’m called out for it or people have a visceral reaction. I feel like the way people go about “correcting” me is so condescending and mean sometime…	2021-12-21T02:37:53.000Z	rl41ss	4	4	ADHD	So unintentionally loud sometimes	1	https://www.reddit.com/r/ADHD/comments/rl41ss/so_unintentionally_loud_sometimes/
cyhusker	Hi all, Recently moved to California and might be switching to a Kaiser health plan. I have an out of state Vyvanse prescription. How bad is it going to be? I know a lot of stories on here are negative about Kaiser. I have an option for a different plan but it would cost about $2500 more a year in just monthly premium alone. Kind of nervous after reading a lot of stories. Any first hand accounts?…	2021-12-21T02:35:33.000Z	rl403r	10	1	ADHD	Switching to Kaiser	1	https://www.reddit.com/r/ADHD/comments/rl403r/switching_to_kaiser/
cyhusker	Hi all, Recently moved to California and might be switching to a Kaiser health plan. I have an out of state Vyvanse prescription. How bad is it going to be? I know a lot of stories on here are negative about Kaiser. I have an option for a different plan but it would cost about $2500 more a year in just monthly premium alone. Kind of nervous after reading a lot of stories. Any first hand accounts?…	2021-12-21T02:35:25.000Z	rl400l	3	1	ADHD	Switching to Kaiser	1	https://www.reddit.com/r/ADHD/comments/rl400l/switching_to_kaiser/
cyhusker	[removed]	2021-12-21T02:31:17.000Z	rl3x0f	1	1	ADHD	Switching to Kaiser	1	https://www.reddit.com/r/ADHD/comments/rl3x0f/switching_to_kaiser/
rnybombs	I was recently diagnosed with adhd and I’m still waiting on my appointment for medication. I feel like my social anxiety is entirely caused by overthinking. If adhd medication helps with overactive thoughts would it help my social anxiety? I have moments where I actually get out of my head (don’t even know how it happens so I can’t even try to do it) and I’m perfectly fine talking to other people…	2021-12-21T02:30:17.000Z	rl3w8m	3	1	ADHD	Can adhd medication help with social anxiety?	1	https://www.reddit.com/r/ADHD/comments/rl3w8m/can_adhd_medication_help_with_social_anxiety/
Grey_Balance	[removed]	2021-12-21T02:29:21.000Z	rl3vjp	0	1	ADHD	How can I intentionally form habits with adult ADHD?	1	https://www.reddit.com/r/ADHD/comments/rl3vjp/how_can_i_intentionally_form_habits_with_adult/
DarthMellon	I don’t know what to do anymore. He has been diagnosed/medicated since early teens. The current situation is that he no longer has health insurance for a couple months now since he is too old to be on his parent’s. His doc is super awesome and is refilling his meds these past couple months even though he hasn’t been to an appointment in over a year. We are paying the cost for meds out of pocket. …	2021-12-21T02:26:07.000Z	rl3tdu	243	487	ADHD	I don’t have ADHD, my fiancé does and I need help rediscovering my empathy for his condition.	0.97	https://www.reddit.com/r/ADHD/comments/rl3tdu/i_dont_have_adhd_my_fiancé_does_and_i_need_help/
[deleted]	[removed]	2021-12-21T02:21:20.000Z	rl3py5	1	1	ADHD	Has anyone found a hobby they can successfully focus on and stick with long-term?	1	https://www.reddit.com/r/ADHD/comments/rl3py5/has_anyone_found_a_hobby_they_can_successfully/
[deleted]	[deleted]	2021-12-21T02:21:15.000Z	rl3pvn	1	3	ADHD	One kid diagnosed & medicated infuriates the awaiting one	1	https://www.reddit.com/r/ADHD/comments/rl3pvn/one_kid_diagnosed_medicated_infuriates_the/
Do-I-Have-ADHD	For context I am a pilot. The FAA is fairly archaic when it comes to mental illness and I am worried that if I get a traditional diagnosis I could lose my licenses or have to go through a stringent and unnecessary testing process. My education for this specific field has cost upwards of 90k (not including me bachelors) so obviously I would like to keep flying. I have passed all test to get to thi…	2021-12-21T02:21:03.000Z	rl3pqi	3	5	ADHD	Is there a way to get a diagnosis without it being on my medical record?	0.86	https://www.reddit.com/r/ADHD/comments/rl3pqi/is_there_a_way_to_get_a_diagnosis_without_it/
alternative_tortilla	Okay so I started Ritalin recently and the loss of appetite is starting to take effect. I’m not hungry right now, but I haven’t eaten in 6 hours and the thought of eating is not at all appealing to me right now. Additionally, when I do get hungry, no foods immediately seem appetizing to me. To anyone who’s been on a stimulant or hunger suppressing medication, what are good foods to eat just to ge…	2021-12-21T02:18:54.000Z	rl3o6l	3	1	ADHD	What are good foods to have when stimulants take away your appetite?	1	https://www.reddit.com/r/ADHD/comments/rl3o6l/what_are_good_foods_to_have_when_stimulants_take/
StarsEatMyCrown	He's referring me out to a psychiatrist. But let me tell you, I got a burst of energy from doing that. Is that normal? Just going to the doctor about it and telling a professional instead of posting in these forums is making me feel sooooo good. Did anyone else feel like this? I feel like it's one step toward figuring out what's wrong with me. Yay	2021-12-21T02:17:54.000Z	rl3ngb	2	1	ADHD	Just went to the Dr. about possibly having ADHD	1	https://www.reddit.com/r/ADHD/comments/rl3ngb/just_went_to_the_dr_about_possibly_having_adhd/
alternative_tortilla	[removed]	2021-12-21T02:15:21.000Z	rl3lnc	1	1	ADHD	What are good foods to have when stimulants takes away your appetite?	1	https://www.reddit.com/r/ADHD/comments/rl3lnc/what_are_good_foods_to_have_when_stimulants_takes/
virtualmnemonic	Self-Hypnosis, which is just concentration on guided internal stimuli, has been immensely helpful in managing some of my symptoms such as comorbid anxiety, physical/mental discomfort, and restlessness/racing thoughts. Even when my thoughts are racing, I find that I can guide the direction of the thoughts, like a sailor moving a sail. The wind can be chaotic, but the boat follows a general directi…	2021-12-21T02:11:43.000Z	rl3iva	7	2	ADHD	Self-Hypnosis is one of the best skills I've learned to help manage ADHD	0.75	https://www.reddit.com/r/ADHD/comments/rl3iva/selfhypnosis_is_one_of_the_best_skills_ive/
[deleted]	[deleted]	2021-12-21T02:10:18.000Z	rl3hv5	2	4	ADHD	Tik Tok is a virus and I’m sick of it	0.83	https://www.reddit.com/r/ADHD/comments/rl3hv5/tik_tok_is_a_virus_and_im_sick_of_it/
[deleted]	[deleted]	2021-12-21T02:07:54.000Z	rl3g6g	6	2	ADHD	My brother is ableist and my mom just takes it	1	https://www.reddit.com/r/ADHD/comments/rl3g6g/my_brother_is_ableist_and_my_mom_just_takes_it/
CayKar1991	I am undiagnosed. Working on getting testing, but going through US healthcare system... woo. Anyway, I got my old school records from my mom. I took it upon myself to make a collection of all the interesting notes my teachers wrote throughout the years. Oy. I bolded the best stuff for you guys! \*\*\* Kindergarten: “She has difficulty focusing during class instructions. **A goal for her has been,…	2021-12-21T02:07:46.000Z	rl3g37	2	7	ADHD	Old School Records	0.9	https://www.reddit.com/r/ADHD/comments/rl3g37/old_school_records/
CheeseMoney3426	I've had a lot of struggles with school. On top of adhd I had and abusive dad and toxic friends for a while. Graduating was really hard and yet last year I did it exceptionally well. I recently applied to university and got accepted into my second choice the day after. I feel so excited and proud of myself and I feel so much like I'm finally getting somewhere.	2021-12-21T02:02:15.000Z	rl3c3b	16	60	ADHD	I got accepted into university today!	1	https://www.reddit.com/r/ADHD/comments/rl3c3b/i_got_accepted_into_university_today/
[deleted]	[deleted]	2021-12-21T02:02:14.000Z	rl3c2r	5	2	ADHD	Would you quit work if you received a basic income? What about meds?	1	https://www.reddit.com/r/ADHD/comments/rl3c2r/would_you_quit_work_if_you_received_a_basic/
amidwesternpeach	[removed]	2021-12-21T02:00:44.000Z	rl3axo	1	1	ADHD	Apps to help read hardcover text books aloud	1	https://www.reddit.com/r/ADHD/comments/rl3axo/apps_to_help_read_hardcover_text_books_aloud/
Sexy_grapeswow	[removed]	2021-12-21T01:57:08.000Z	rl38dt	1	1	ADHD	Getting diagnosed in Canada	1	https://www.reddit.com/r/ADHD/comments/rl38dt/getting_diagnosed_in_canada/
throwawayadhdnotsure	I’ve noticed that when something that offends me or makes me feel deeply hurt I focus on that pain and other feelings of negativity that I have. I’ve found myself spiraling into hours of depressive episodes until I realize what I’m doing and trying to distract myself from it. I’m at a low point financially right now with college. and while I KNOW its gonna get better, these feelings have been hur…	2021-12-21T01:54:44.000Z	rl36ru	52	140	ADHD	How do you stop hyper focusing on negative thoughts?	1	https://www.reddit.com/r/ADHD/comments/rl36ru/how_do_you_stop_hyper_focusing_on_negative/
Agile-Leek8918	My parents have a side-job running a small baking company that would make cakes for pick up or delivery. It gets really busy and there's so much to do so I often run into trouble with my parents because I'm just difficult — to sum it all up. Especially so near Christmas, since we get a lot of orders. And especially *this* Christmas, when we are currently having a small money crisis. I don't remem…	2021-12-21T01:47:09.000Z	rl31fm	2	2	ADHD	I was really difficult today	1	https://www.reddit.com/r/ADHD/comments/rl31fm/i_was_really_difficult_today/
[deleted]	[removed]	2021-12-21T01:45:30.000Z	rl30a5	1	1	ADHD	"I'lllll have youuuuuuuuuuuuu"	1	https://www.reddit.com/r/ADHD/comments/rl30a5/illlll_have_youuuuuuuuuuuuu/
[deleted]	[deleted]	2021-12-21T01:45:11.000Z	rl300i	1	1	ADHD	My ADHD may have ruined my chances for a better future.	1	https://www.reddit.com/r/ADHD/comments/rl300i/my_adhd_may_have_ruined_my_chances_for_a_better/
ggfien	POV: me at my doctor’s office 👨‍⚕️ Me: “So I’ve actually been drinking Red Bull in the morning and taking an adderall ir at lunch instead of twice a day 😌” Doc: “that is very unhealthy” Me: “yeah, but then I don’t need to take adderall twice” Doc: “G… you have ADHD, I’ve been doing this for 20 years. I give you permission to take your medication 💊 “ Me: “thanks 🥺🙂”	2021-12-21T01:45:08.000Z	rl2zzi	29	293	ADHD	Stigma 💊👨‍⚕️🥺	0.97	https://www.reddit.com/r/ADHD/comments/rl2zzi/stigma/
parasyrinx	I don't what to do anymore. I'm being driven to the brink of insanity all because of my parents. I got diagnosed with ADHD, but my parents could care less about that. They think that it's not a disorder and it's just me being lazy and not getting my work done, even though I'm trying my hardest. They yell at me, call me a failure, and beat me all because I can't control how I am programmed to act.…	2021-12-21T01:43:44.000Z	rl2z0z	4	1	ADHD	Please help.	0.67	https://www.reddit.com/r/ADHD/comments/rl2z0z/please_help/
parasyrinx	[removed]	2021-12-21T01:42:07.000Z	rl2xwy	1	1	ADHD	Please help.	1	https://www.reddit.com/r/ADHD/comments/rl2xwy/please_help/
Master-Mark7656	I tried setting up an appointment through my insurance and they are 6+ months out. I’m looking for an online provider, regardless of if insurance covers it, that can give me an evaluation / diagnosis. Does anyone have experience with an online provider that has short wait times to schedule appointments. Any input is appreciated.	2021-12-21T01:41:47.000Z	rl2xpj	8	1	ADHD	What is the best provider to get a diagnosis online in the US?	0.99	https://www.reddit.com/r/ADHD/comments/rl2xpj/what_is_the_best_provider_to_get_a_diagnosis/
bomb_omb_	I'm struggling to accept the size of this subreddit (\~1.3 million) and the ADHD rate among children in the U.S. (\~10% in 2016). Those numbers seem incredibly inflated to me. If they're not inflated, why are there so many of us? Why are we diagnosing children with ADHD and giving them stimulants when their prefrontal cortexes haven't fully developed yet? Have cultural and institutional expectati…	2021-12-21T01:38:35.000Z	rl2vhk	7	1	ADHD	Is ADHD being trivialized? What does this say about society at large?	0.57	https://www.reddit.com/r/ADHD/comments/rl2vhk/is_adhd_being_trivialized_what_does_this_say/
luxalium	I know there have been studies that showed that non-stimulants like Wellbutrin can help with ADHD. However, does anyone know if there's any research that compares non-stimulants to stimulants to prove that non-stimulants help on the same level as stimulants? For example what if Wellbutrin does help a little, but not as much as stimulants? Or the opposite. Just curious if anyone has any idea.	2021-12-21T01:35:59.000Z	rl2tmh	4	1	ADHD	Are non-stimulants equally effective?	1	https://www.reddit.com/r/ADHD/comments/rl2tmh/are_nonstimulants_equally_effective/
imalobotomite	[removed]	2021-12-21T01:27:37.000Z	rl2niv	1	1	ADHD	Ghosting (trouble maintaining relationships/friendships)	1	https://www.reddit.com/r/ADHD/comments/rl2niv/ghosting_trouble_maintaining/
sadqayjawan	Edit: I got a 93 you guys! but then my grammarly was off and I made spelling mistakes and my citations were not correct that flagged it for plagiarism and all my hardwork was for nothing but then the professor felt bad and extended the deadline (he never does that) God I hate MLA but I won this time! But then I procrastinated on the extended deadline too and I forgot to put the header. How was yo…	2021-12-21T01:26:42.000Z	rl2mx5	3	6	ADHD	I submitted my first essay with a strict deadline on time!	1	https://www.reddit.com/r/ADHD/comments/rl2mx5/i_submitted_my_first_essay_with_a_strict_deadline/
[deleted]	[removed]	2021-12-21T01:26:14.000Z	rl2mmb	1	1	ADHD	Best online provider for ADHD diagnosis in US?	1	https://www.reddit.com/r/ADHD/comments/rl2mmb/best_online_provider_for_adhd_diagnosis_in_us/
disorderedcontrol	With or without it being in the school records that you qualify for accommodation. So when I got a diagnosis I had the option to pay less if I did not need to do some of the extra steps that would allow me to ask for official accommodation in school. Still my therapist wants me to email my teachers next semester and tell them to see if I can get any accommodations. I’m just very scared they will …	2021-12-21T01:25:50.000Z	rl2mce	2	3	ADHD	How were you accommodated in college?	1	https://www.reddit.com/r/ADHD/comments/rl2mce/how_were_you_accommodated_in_college/
Hour_Competition_677	I just recently switched from the short acting adderall to the long lasting adderall. I did fine with the short acting stuff but this is week two of extended release and I’ve noticed that as soon as my medication wears off my anxiety returns with a vengeance and I have really bad panic attacks and paranoia. My doctor said to give it a few weeks but I’m not sure how much more of this I can take. H…	2021-12-21T01:21:15.000Z	rl2j4p	10	2	ADHD	Adderall XR & increased anxiety	1	https://www.reddit.com/r/ADHD/comments/rl2j4p/adderall_xr_increased_anxiety/
[deleted]	[deleted]	2021-12-21T01:19:21.000Z	rl2hp9	2	1	ADHD	First day on Adderall	1	https://www.reddit.com/r/ADHD/comments/rl2hp9/first_day_on_adderall/
Karatashi	Now that the semester is over, I've realized how much of a mess my desk (and the area around it) and my files on my computer are and it seems to be pretty much all school or other important things. So I was wondering, how do you guys clean this stuff up/keep it all organized? When a semester starts, I'll go through and make a nice little folder system or whatever but it very quickly falls into di…	2021-12-21T01:14:41.000Z	rl2eam	1	2	ADHD	Organizing Papers/Files	1	https://www.reddit.com/r/ADHD/comments/rl2eam/organizing_papersfiles/
[deleted]	[deleted]	2021-12-21T01:10:33.000Z	rl2b8q	4	1	ADHD	ADHD commonalities?	1	https://www.reddit.com/r/ADHD/comments/rl2b8q/adhd_commonalities/
[deleted]	[deleted]	2021-12-21T01:09:34.000Z	rl2agz	2	1	ADHD	What’s are warning signs you may need more medication?	1	https://www.reddit.com/r/ADHD/comments/rl2agz/whats_are_warning_signs_you_may_need_more/
smol-squeals	Hi. 24F. A little backstory: I’ve suffered from a lot through my life but the common theme through the good and bad is that I have always been debilitatingly anxious and always struggled with depression. Four months ago, I finally went to therapy for the first time in my life and was told all my problems are associated with inattentive adhd that was clearly overlooked. I was shocked by this (I’m …	2021-12-21T01:07:58.000Z	rl29ai	15	15	ADHD	Tik Tok is ruining everything	0.82	https://www.reddit.com/r/ADHD/comments/rl29ai/tik_tok_is_ruining_everything/
oofadhdsucks	Note: yes I will talk to my psych. But I am trying to get used to doing my own research because not all psychs are that knowledgeable unfortunately. Plus, mental health is just extremely complicated. So I established with my psych that about 15mg of Ritalin instant release is helpful. She suggested that I try Jornay PM since I have trouble functioning in the morning. But I picked up the meds and …	2021-12-21T00:54:29.000Z	rl1z9t	1	2	ADHD	Higher Dose of Extended Release vs Instant Release?	1	https://www.reddit.com/r/ADHD/comments/rl1z9t/higher_dose_of_extended_release_vs_instant_release/
[deleted]	[deleted]	2021-12-21T00:53:24.000Z	rl1yhb	1	2	ADHD	My mom said that if I want to do something, I should just do it.	1	https://www.reddit.com/r/ADHD/comments/rl1yhb/my_mom_said_that_if_i_want_to_do_something_i/
Important_Prize884	[removed]	2021-12-21T00:51:18.000Z	rl1wz2	1	1	ADHD	My medication isn’t working anymore, what do you guys do to help this?	1	https://www.reddit.com/r/ADHD/comments/rl1wz2/my_medication_isnt_working_anymore_what_do_you/
[deleted]	[deleted]	2021-12-21T00:50:42.000Z	rl1wk8	1	1	ADHD	An aversion to research	1	https://www.reddit.com/r/ADHD/comments/rl1wk8/an_aversion_to_research/
inbetweendoodles	I have worked at the same company for the past four years. In that time, I'd be late to submit my timecards occasionally but still got them in before the official cut off timeline when our company employee portal no longer lets you submit them for that time period. This past year, I am not sure what happened but I missed submitting it three times. It might be because this year brought a ton of ch…	2021-12-21T00:48:05.000Z	rl1ups	2	1	ADHD	Allergic to timecards	1	https://www.reddit.com/r/ADHD/comments/rl1ups/allergic_to_timecards/
Cdudedawg	I’ve been extremely depressed for a while now. I’ve had chronic pain for a long time and resort to cannibas/alc. I think I do this because I am so uncertain about my future. I’ve also had a hard time staying focused, I get mad very easily, I isolate myself a lot. For some reason I don’t want to try at all. I think this comes from thinking that I will never become my best self. With my arthritis i…	2021-12-21T00:40:41.000Z	rl1pg8	3	5	ADHD	Having ADHD and chronic pain. I just want to give up.	1	https://www.reddit.com/r/ADHD/comments/rl1pg8/having_adhd_and_chronic_pain_i_just_want_to_give/
The_canadian-patriot	So I (18m) have pretty bad ADHD and have been diagnosed however I’m very adamant on not taking meds and I don’t want to be reliant on them. Having said that, I also struggle to complete basic tasks such as cleaning, laundry, and basic hygiene. So would it be beneficial for me to take meds or should I just keep going along how I have been?	2021-12-21T00:40:14.000Z	rl1p4i	23	5	ADHD	Has taking meds of ADHD helped you with life?	0.86	https://www.reddit.com/r/ADHD/comments/rl1p4i/has_taking_meds_of_adhd_helped_you_with_life/
Cable_Minimum	[removed]	2021-12-21T00:37:17.000Z	rl1n3m	1	1	ADHD	What are some products you found made life easier?	1	https://www.reddit.com/r/ADHD/comments/rl1n3m/what_are_some_products_you_found_made_life_easier/
leafyybeans	Does anyone else have this weird cycle where sometimes you’ll be SO bored and running on zero dopamine ( and deep into adhd paralysis) where you’re so bored you get depressed. Can’t do anything but lay in bed depressed. And then hours or days after that you’ll eventually get so bored of being depressed that you just.. snap out of it ??? This has happened to me my entire life and I just want to kn…	2021-12-21T00:37:06.000Z	rl1mys	12	60	ADHD	Just me.. or	0.98	https://www.reddit.com/r/ADHD/comments/rl1mys/just_me_or/
[deleted]	[deleted]	2021-12-21T00:36:11.000Z	rl1mb1	1	1	ADHD	I'm thinking about switching medications.	1	https://www.reddit.com/r/ADHD/comments/rl1mb1/im_thinking_about_switching_medications/
semistoic	I recently was diagnosed with adhd. I felt shock, relief, and now I feel fear. I've always tried to do things naturally and holistically. I never took medicine, tried a billion ways to adjust my habits, watch my health, etc. All of these things improved my "condition" or living experience by a little, but never drastically. Well, today I finally took 10mg of Adderall and I'm experiencing a lot of…	2021-12-21T00:30:44.000Z	rl1iby	15	11	ADHD	Anxiety about Adderall Addiction	0.93	https://www.reddit.com/r/ADHD/comments/rl1iby/anxiety_about_adderall_addiction/
LilamJazeefa	Hey so like my ADHD pretty much ruins my sense of object permanence. It's to the point where I can look directly at something and not know what I'm supposed to be looking at, and then forget it was supposed to be there in the first place. If it's out of my field of view and I can't in that particular moment sense it by touch, taste, etc., it might as well be gone and possibly never have existed a…	2021-12-21T00:25:43.000Z	rl1epd	7	6	ADHD	Solipsism: I feel that.	0.88	https://www.reddit.com/r/ADHD/comments/rl1epd/solipsism_i_feel_that/
jmalakin	I recently just lost my PCP due to my difficulty making appointments and being late to everything, therfore have not been prescribed my Adderall in over two months. I've been looking for a new PCP and psych, however I intensively look and then give up for days and don't try. I feel super bi polar right now. When I have my Adderall I'm active and have motivation to do things,, anything really, eve…	2021-12-21T00:25:17.000Z	rl1ees	1	2	ADHD	Without you	1	https://www.reddit.com/r/ADHD/comments/rl1ees/without_you/
Ok-Refrigerator-2432	[removed]	2021-12-21T00:20:56.000Z	rl1b8a	1	1	ADHD	Cleaning chart	1	https://www.reddit.com/r/ADHD/comments/rl1b8a/cleaning_chart/
lemonpee	My son was diagnosed with ADHD and ODD (oppositional defiance disorder) shortly after he turned 4 after months of struggling at pre-school. He started hitting and kicking people, throwing stuff, and being completely unreasonable, disruptive, and dangerous to others. After being kicked out of the preschool he had gone to for 4 years, and then a summer camp, he was asked to leave the next pre-schoo…	2021-12-21T00:19:18.000Z	rl19zk	17	8	ADHD	I’m at a loss of what to do with my 8 year old son who has ADHD. Please help.	1	https://www.reddit.com/r/ADHD/comments/rl19zk/im_at_a_loss_of_what_to_do_with_my_8_year_old_son/
[deleted]	[deleted]	2021-12-21T00:13:53.000Z	rl15yu	1	1	ADHD	hi! thought i’d share an old rant in my notes from before i even knew what adhd was	1	https://www.reddit.com/r/ADHD/comments/rl15yu/hi_thought_id_share_an_old_rant_in_my_notes_from/
quartzqueen44	Does anyone else have a tendency to intellectualize their feelings? This is something I noticed about myself recently. Whenever I’m faced with any type of stress I immediately try to understand it. I look for some sort of reason why something is happening or why I’m feeling a certain way. This is how I’ve tried to understand the world all of my life, searching for the “why” over allowing myself t…	2021-12-21T00:13:27.000Z	rl15lw	7	24	ADHD	Intellectualizing emotions.	1	https://www.reddit.com/r/ADHD/comments/rl15lw/intellectualizing_emotions/
zombieman101	I've always been a terrible note taker. I'd "take notes" by either writing 3/4 of the paragraph I was going through, or write 3-4 words of the paragraph thinking to myself "oh, I'll remember ____ details." I can't count how many times the latter has bitten me in the ass. So I overwork myself on either taking to many notes, or not enough so I have to go re-read things (if I even have the motivatio…	2021-12-21T00:12:38.000Z	rl14y0	6	2	ADHD	Note taking for ADHD folks?	1	https://www.reddit.com/r/ADHD/comments/rl14y0/note_taking_for_adhd_folks/
thegoodchidi	Curious to know how others feel on a normal day (not a lot of work) while on meds? I got started on 5mg of adderall recently and have been taking it for 2 days so far. The first day I did a little bit of work (40 mins) and didn’t really notice a difference. Have been on school break since then and can’t notice any differences (good or bad). Doubting whether the dosage is enough (going to give it …	2021-12-21T00:11:19.000Z	rl13wp	3	1	ADHD	Normal day on medication?	1	https://www.reddit.com/r/ADHD/comments/rl13wp/normal_day_on_medication/
Far_Beginning_6964	[removed]	2021-12-21T00:10:43.000Z	rl13gz	1	1	ADHD	How does self care work?	1	https://www.reddit.com/r/ADHD/comments/rl13gz/how_does_self_care_work/
Cierradical	So, a few days ago my doc went on vacation and couldn’t approve my prescription for my adderall. So ive been without it for a few days and i dont feel as bad as I did while I was on it. Im also on Wellbutrin 150 so that’s been the only thing ive been taking. While on it im jumpy, easily irritated and I cant focus on one task without going to another. Ill snap at my boyfriend for being too loud be…	2021-12-21T00:04:14.000Z	rl0yrr	2	1	ADHD	I feel normal while not on adderall	1	https://www.reddit.com/r/ADHD/comments/rl0yrr/i_feel_normal_while_not_on_adderall/
[deleted]	[deleted]	2021-12-20T23:56:02.000Z	rl0scn	1	2	ADHD	Life is falling apart… Need your insights & advice! What should I do?	1	https://www.reddit.com/r/ADHD/comments/rl0scn/life_is_falling_apart_need_your_insights_advice/
tinyraccoongirl	Do you ever struggle with collecting *too* many little tiny objects? I’m in my mid-20’s now, and looking back at my childhood I always had the intense urge to take little trinkets from places I visited. It wasn’t like I was trying to steal things, but rather collect small pieces to remind me of the cool things I’ve seen (I did this whenever I would go to an Open House, for example, and I would ta…	2021-12-20T23:47:38.000Z	rl0m5n	3	5	ADHD	Collector of small things	0.86	https://www.reddit.com/r/ADHD/comments/rl0m5n/collector_of_small_things/
Emergency_Dance9792	[removed]	2021-12-20T23:44:55.000Z	rl0k70	0	1	ADHD	Is it posible to have low dopamine levels while having very big norepinephrine levels? What would be the symptoms?	1	https://www.reddit.com/r/ADHD/comments/rl0k70/is_it_posible_to_have_low_dopamine_levels_while/
avaasia	I have adhd and depression and pursuing a really intense career field. I try my best, like my intentions are always to grow and learn from mistakes and not let people down. But I feel like I have formed this track record of accidentally sleeping through things, getting extremely demotivated, turning things in late, not communicating properly due to fear and shame. And it cycles and leaves me feel…	2021-12-20T23:43:40.000Z	rl0j8v	8	13	ADHD	I could really use some support right now	1	https://www.reddit.com/r/ADHD/comments/rl0j8v/i_could_really_use_some_support_right_now/
Pudoo	I see a lot of posts about people suspecting they have ADHD, go to a doctor and get diagnosed and a prescription for meds. Are you all from the US? I live in Sweden and a diagnosis here is a 3-4 YEAR long thorough process. Several interviews, interviews with parents, significant others, friends, contact with previous schools… basically a full background check. Just curious as to how it is in othe…	2021-12-20T23:43:38.000Z	rl0j7o	5	1	ADHD	Are you all getting diagnosed off one meeting with a psychologist?	1	https://www.reddit.com/r/ADHD/comments/rl0j7o/are_you_all_getting_diagnosed_off_one_meeting/
R-DnB-83	He told me some of you take ADHD meds to get to sleep. Now it's not entirely in the realms of impossibility because I've seen posts where some of you have said you drink coffee before you go to bed. So who among you take ADHD medication to get to sleep? Genuinely interested. I don't... But when I take my booster in the late evening I do fall asleep alot quicker Vs when I don't take my booster (I …	2021-12-20T23:43:01.000Z	rl0iqw	2	2	ADHD	Interesting information that my doctor told me in my meds review...	1	https://www.reddit.com/r/ADHD/comments/rl0iqw/interesting_information_that_my_doctor_told_me_in/
ladysarahisdone	***Reposting because my post was understandably removed when I added direct references to herbs/foods/supplements that have caused me problems with my meds. With this post, I’m not seeking to spread any alt. info but rather to help educate so that more people may be aware of substances which can negatively impact their meds. None of this is alt./homeopathic but all sourced from current legitimate…	2021-12-20T23:38:10.000Z	rl0f4k	7	5	ADHD	Repost/Edit: Why isn’t it more common knowledge that many popular foods/supplements inhibit metabolism of ADHD stimulant meds? 😫	0.78	https://www.reddit.com/r/ADHD/comments/rl0f4k/repostedit_why_isnt_it_more_common_knowledge_that/
Itsasnailspace	I know that stims are vasoconstrictors. And I know that it can take time for your body to adjust to medication changes. Hoping that's all this is, but figured I'd ask anyway. &#x200B; A little adhd med history. I originally was giving 10mg IR Adderall when I was first diagnosed back in November. It wore off quickly and gave me irritability as it was wearing off, but I could feel some benefits for…	2021-12-20T23:36:30.000Z	rl0duv	1	1	ADHD	First day on increase to 30mg Vyvanse from 20mg. Felt no focus benefit on 20mg and not feeling focus on 30mg. Only feeling....weird. And tingly.	1	https://www.reddit.com/r/ADHD/comments/rl0duv/first_day_on_increase_to_30mg_vyvanse_from_20mg/
[deleted]	[deleted]	2021-12-20T23:36:12.000Z	rl0dmc	1	1	ADHD	starting routines	1	https://www.reddit.com/r/ADHD/comments/rl0dmc/starting_routines/
erozario228	Sometimes at work I'll get a rush of focus and productivity before the end of the day, and when its time to close up, still i find myself in my own head, either thinking about what i was just doing or somewhat blank thoughts, to the point that i cant hear my wife if she says something to me. We take our dogs on a walk with just the two of us, and i literally either cant hear her, or sometimes I d…	2021-12-20T23:34:02.000Z	rl0bwm	3	2	ADHD	How do you deal with socializing after a session of hyperfocus? I sometimes have trouble unintentionally dissociating from my wife while on dog walks after work.	1	https://www.reddit.com/r/ADHD/comments/rl0bwm/how_do_you_deal_with_socializing_after_a_session/
blacklifeforce	Hi all, I’m on 30mg of Vyvanse for ADHD. I do not like taking my meds. I don’t enjoy life when I’m taking meds and def don’t enjoy food. Like everything tastes meh. And this holiday season after talking to my doc we decided that maybe it was a good time to take a break from them. House is a mess. Mind is a mess. But I’m enjoying life currently. However, I’ve been eating a lot . I mean eating anyt…	2021-12-20T23:31:35.000Z	rl09x2	2	2	ADHD	Stopped meds and eating a lot!	1	https://www.reddit.com/r/ADHD/comments/rl09x2/stopped_meds_and_eating_a_lot/
msrorose	Hello everyone, I've been on atomoxetine (72mg) for approximately 4 months. Titrated from 25mg almost 2 months prior to that. Doc doesn't want to increase the dosage. It has helped me function. Meaning, I can get up, brush, bath, do chores around the house if needed. I'm not procrastinating on these relatively smaller things which I used to have difficulty with earlier. However, I don't see much …	2021-12-20T23:31:01.000Z	rl09hl	2	2	ADHD	Is this how its supposed to feel?	1	https://www.reddit.com/r/ADHD/comments/rl09hl/is_this_how_its_supposed_to_feel/
erozario228	[removed]	2021-12-20T23:31:01.000Z	rl09hk	1	1	ADHD	Does anyone have trouble socializing after a session of hyperfocus? I sometimes have trouble unintentionally dissociating from my wife while on dog walks after work.	1	https://www.reddit.com/r/ADHD/comments/rl09hk/does_anyone_have_trouble_socializing_after_a/
BrennanSlays	[removed]	2021-12-20T23:28:28.000Z	rl07dw	1	1	ADHD	Please tell me I’m not the only one who has a very VERY HARD time brushing their teeth😔…..	1	https://www.reddit.com/r/ADHD/comments/rl07dw/please_tell_me_im_not_the_only_one_who_has_a_very/
Ohmyiris	I was at the cinema the other day and I realised that I was the only one that could not stop moving. Everyone was sitting still, paying attention and I was like “dancing” on the chair. I already knew that I couldn’t sit still for long but that vision kinda bugged me. When I talked with my SO he said that it is always like this, I never stop moving while sitting and is annoying, that I was taking …	2021-12-20T23:28:00.000Z	rl071l	9	1	ADHD	I’m scared I have ADHD??	1	https://www.reddit.com/r/ADHD/comments/rl071l/im_scared_i_have_adhd/
BrennanSlays	First of all I am not suicidal, I do not hurt myself, I do not abuse drugs just so we are all clear. Ever sense I was a kid I’ve had a hard time brushing my teeth daily, and the older I get the more I hate myself and start to realize that if I don’t start doing something NOW I will fuck my life later on, I hate that I know what I’m doing is going to kill me later (not literally but you get the id…	2021-12-20T23:26:28.000Z	rl05vk	5	3	ADHD	I really need help……	1	https://www.reddit.com/r/ADHD/comments/rl05vk/i_really_need_help/
kadillaq	Hi, I'm still on a very long waiting list and I couldn't find a private and available psychiatrist for ADHD, so I'll still be unmedicated for the time being. However, I'm jobless right now, and I don't see any way I could maintain one in my current state, so I'd like to ask you guys about some way I could cover at least the rent (300€). My parents are helping me with money, but I want to lower th…	2021-12-20T23:25:37.000Z	rl058z	2	2	ADHD	Unmedicated, need to earn money	1	https://www.reddit.com/r/ADHD/comments/rl058z/unmedicated_need_to_earn_money/
[deleted]	[removed]	2021-12-20T23:23:42.000Z	rl03rs	1	1	ADHD	Disability appointment	1	https://www.reddit.com/r/ADHD/comments/rl03rs/disability_appointment/
[deleted]	[deleted]	2021-12-20T23:18:09.000Z	rkzzl8	5	1	ADHD	I messed up another job	1	https://www.reddit.com/r/ADHD/comments/rkzzl8/i_messed_up_another_job/
RiPStiKeR	[removed]	2021-12-20T23:16:39.000Z	rkzyfl	1	1	ADHD	ADHD: a definition	1	https://www.reddit.com/r/ADHD/comments/rkzyfl/adhd_a_definition/
ar723	don’t get me wrong, i love breaks from school but not having a daily routine makes things SO difficult!! i’ve been on winter break and kind of struggling due to a lack of structure, you’d think that as someone with adhd i’d be dealing the opposite issue (TOO much structure and no freedom) but nope. maybe this would be better on an autism related subreddit😅	2021-12-20T23:14:22.000Z	rkzwmi	1	2	ADHD	lack of structure: my kryptonite	1	https://www.reddit.com/r/ADHD/comments/rkzwmi/lack_of_structure_my_kryptonite/
Gruppylup	I’ve reacted very poorly to Adderall, Concerta and Wellbutrin (shaking hands, extreme nausea, and no improvement in concentration). So, my psych prescribed Abilify. Does this medication work for ADHD? I haven’t heard much about it. I’m a little afraid of the symptoms, not gonna lie. It sounds scary! Are there any reassuring testimonials out there?	2021-12-20T23:13:54.000Z	rkzw8w	6	2	ADHD	Abilify’s effects on ADHD Symptoms?	1	https://www.reddit.com/r/ADHD/comments/rkzw8w/abilifys_effects_on_adhd_symptoms/
[deleted]	[removed]	2021-12-20T23:08:44.000Z	rkzs9q	1	1	ADHD	Has anyone’s ADHD symptoms improved with Abilify?	1	https://www.reddit.com/r/ADHD/comments/rkzs9q/has_anyones_adhd_symptoms_improved_with_abilify/
hyena_defense_squad	I was diagnosed last year and between learning a bunch of ADHD coping tips and starting Adderall, I'm actually decently organized now. But one thing constantly eludes me...going to bed on time. Ideally, I'd like to be in bed, ready to fall asleep, at 11pm every night. From past experience, I need 7-8 hours of rest to feel alive the next day. But I can't make myself do it. I either get distracted …	2021-12-20T23:08:25.000Z	rkzs1z	3	7	ADHD	Advice for sticking with a consistent bedtime?	1	https://www.reddit.com/r/ADHD/comments/rkzs1z/advice_for_sticking_with_a_consistent_bedtime/
BrennanSlays	First of all I am not suicidal, I do not hurt myself, I do not abuse drugs just so we are all clear. Ever sense I was a kid I’ve had a hard time brushing my teeth daily, and the older I get the more I hate myself and start to realize that if I don’t start doing something NOW I will fuck my life later on, I hate that I know what I’m doing is going to kill me later (not literally but you get the id…	2021-12-20T23:05:07.000Z	rkzpl4	1	1	ADHD	I really need help……	1	https://www.reddit.com/r/ADHD/comments/rkzpl4/i_really_need_help/
Svefnugr_Fugl	Looking for advice but think im stuck in a loophole. So my step dad isnt in great health he has been in and out of hospital and probably not great in mind also as we can tell him something several times and he just doesn't take it in. He is obsessed with cleaning but due to health is struggling BUT he never asks for help. He will strop about huffing but not say a word. Obviously with my ADHD ever…	2021-12-20T22:59:45.000Z	rkzl89	4	2	ADHD	Asking is begging	1	https://www.reddit.com/r/ADHD/comments/rkzl89/asking_is_begging/
Green1234abc	So from time to time I have this thing where I'll get like a weird uncomfy feeling to jerk my head to the side. Like it's the only thing that'll relieve that sensation and if I do it once it'll happen a lot in a short span of time afterwards, then often without me realizing I'm doing it until my head jerks. I was just sitting in my room and was cold. Then I got that urge and jerked my head to the…	2021-12-20T22:57:57.000Z	rkzjxu	4	2	ADHD	Head jerking to the side?	1	https://www.reddit.com/r/ADHD/comments/rkzjxu/head_jerking_to_the_side/
WhiteningMcClean	I haven't felt right for a while now. A little over a year ago I had a moment of lucidity about myself and my ADHD. Learning more about my nature allowed me to love myself for who I am, after having spent years desperately trying to change. It was an unbelievable weight off my shoulders. Ironically, I finally saw the character development I had been waiting for since middle school. Acceptance all…	2021-12-20T22:56:40.000Z	rkzj0b	3	2	ADHD	I finally learned to really, truly accept myself. It's sent me spiraling back into depression.	1	https://www.reddit.com/r/ADHD/comments/rkzj0b/i_finally_learned_to_really_truly_accept_myself/
Losspost	Hey, I'm mostly seeing people here talking about Ritalin and Adderall. Has anyone here made experience with Medikinet? When I was younger, and I got it till after half a year, I was developing Anxiety. Because of this, we stopped it. Did you have similar experience? This experience makes me kind of afraid, even asking my doctor if medication would help me.	2021-12-20T22:54:56.000Z	rkzhru	2	1	ADHD	Someone else who took Medikenet ?	1	https://www.reddit.com/r/ADHD/comments/rkzhru/someone_else_who_took_medikenet/
ThatGirlChaCha	[removed]	2021-12-20T22:51:47.000Z	rkzfjl	1	1	ADHD	Anybody else overwhelmed by their pet(s)?	1	https://www.reddit.com/r/ADHD/comments/rkzfjl/anybody_else_overwhelmed_by_their_pets/
[deleted]	[removed]	2021-12-20T22:46:35.000Z	rkzbvn	1	1	ADHD	Is It the ADHD or Is It An Emotional Affair?	1	https://www.reddit.com/r/ADHD/comments/rkzbvn/is_it_the_adhd_or_is_it_an_emotional_affair/
[deleted]	[removed]	2021-12-20T22:44:20.000Z	rkza9o	1	1	ADHD	I need answers to this question	1	https://www.reddit.com/r/ADHD/comments/rkza9o/i_need_answers_to_this_question/
[deleted]	[deleted]	2021-12-20T22:39:55.000Z	rkz72f	8	2	ADHD	RSD hitting hard tonight, as I was once again uninvited.	1	https://www.reddit.com/r/ADHD/comments/rkz72f/rsd_hitting_hard_tonight_as_i_was_once_again/
No_Woodpecker2106	[removed]	2021-12-20T22:38:48.000Z	rkz6ac	1	1	ADHD	What other symptoms are associated with ADHD (besides the obvi)?	1	https://www.reddit.com/r/ADHD/comments/rkz6ac/what_other_symptoms_are_associated_with_adhd/
Cdudedawg	[removed]	2021-12-20T22:33:18.000Z	rkz27i	1	1	ADHD	I really don’t believe I can handle adhd and chronic pain. I’m 21 and it stresses my mind out. I have a really addictive personality so I can’t do drugs and I have a hard time focusing on homework for school. I withdrew 2 semesters of college, I give up	1	https://www.reddit.com/r/ADHD/comments/rkz27i/i_really_dont_believe_i_can_handle_adhd_and/
Throwwawayy3929t	Long story short my family is a bit toxic. I'm pretty positive my dad has ADHD but he never followed up on my advice to get any kind of mental health treatment. Mom insists I'm just stupid because I have no street smarts and she had me tested 3 times when I was little and all the evaluations were inconclusive. She was told by one to use positive reinforcement then another told her positive reinfo…	2021-12-20T22:32:38.000Z	rkz1om	1	3	ADHD	How do you deal with toxic parents who believe you have ADHD one minute and attack you for being lazy/dumb the next?	0.81	https://www.reddit.com/r/ADHD/comments/rkz1om/how_do_you_deal_with_toxic_parents_who_believe/
vividvibrantladybug	I just want to vent because I opened up to one of my old coaches I am close with today about my ADHD and they told me “well every kid here (at the school we were at could be diagnosed with ADHD” with no further elaboration. Um excuse me? No? He’s a parent of two ADHDers (I think they’re adopted). It was such a frustrating experience because I don’t think he realizes how much of a struggle it real…	2021-12-20T22:23:43.000Z	rkyuhd	2	3	ADHD	Frustrated.	1	https://www.reddit.com/r/ADHD/comments/rkyuhd/frustrated/
Healthy_Seesaw_6128	Friend said he couldn't play because his sister was playing on the computer, read it as "studying" since she often uses his computer to study, and completely skipped/replaced "playing" somehow. Saw that he was in-game on Steam and him trying to ignore me was all I took away from it. Re-read and realised that he said she was playing, and now I feel really stupid. Is this common? Is this an ADHD or…	2021-12-20T22:18:07.000Z	rkyq8r	7	3	ADHD	Skipping words --> feeling stupid, is this common?	1	https://www.reddit.com/r/ADHD/comments/rkyq8r/skipping_words_feeling_stupid_is_this_common/
Jucco	[removed]	2021-12-20T22:10:18.000Z	rkyk0c	1	1	ADHD	Quick question do you guys like wearing headphones?	1	https://www.reddit.com/r/ADHD/comments/rkyk0c/quick_question_do_you_guys_like_wearing_headphones/
Not_an_earthian	I have been on 45mg of methylphenidate per day for several months now and while it does improve my concentration a bit, I don’t feel that much difference. It does however make me feel kinda numb and empty. Recently I didn’t take my meds during school and instead drank two espressos. It made my head feel more clear and i was able to concentrate very well, considering I had only slept 3h. After cla…	2021-12-20T22:05:55.000Z	rkygls	1	3	ADHD	Cafeïne vs meds (methylphenidate)	1	https://www.reddit.com/r/ADHD/comments/rkygls/cafeïne_vs_meds_methylphenidate/
[deleted]	[removed]	2021-12-20T22:05:09.000Z	rkyfzz	1	1	ADHD	Very successful ADHDers - What do you contribute your success to?	1	https://www.reddit.com/r/ADHD/comments/rkyfzz/very_successful_adhders_what_do_you_contribute/
guy-92	TL;DR: **I obsess over negative comments made about me, and respond to them in my head over and over again. This causes me to be distracted, to feel depressed and keeps me from engaging in hobbies, projects or studies, and I am looking for advice on how to overcome it.** &#x200B; If someone says something negative to me, such as if someone rebukes me for something that isn't wrong (or doesn't act…	2021-12-20T22:04:18.000Z	rkyfc5	4	1	ADHD	How can I stop overthinking while unmedicated?	1	https://www.reddit.com/r/ADHD/comments/rkyfc5/how_can_i_stop_overthinking_while_unmedicated/
aggierogue3	Howdy! I started taking Adderall as of last Tuesday, 10 mg twice a day. First 3 days all went well, noticed the positive effects and minimal side effects. Yesterday I started noticing a couple of odd symptoms. A slightly sore throat, itchiness all over, and a rash on my skin. I plan to call my doctor about this, but is this something common that goes away? I'm bummed that I may be allergic, hopin…	2021-12-20T22:02:19.000Z	rkydy3	8	1	ADHD	Rash and itching from Adderall?	1	https://www.reddit.com/r/ADHD/comments/rkydy3/rash_and_itching_from_adderall/
[deleted]	[deleted]	2021-12-20T22:02:12.000Z	rkydv6	3	1	ADHD	What do you guys do to pass the time?	1	https://www.reddit.com/r/ADHD/comments/rkydv6/what_do_you_guys_do_to_pass_the_time/
JJ_Dyl	This shit is ruining my life i’ve already failed my exams once because I couldn’t make myself revise and I’m determined to not let it happen again and I’m doing okay but it’s so hard I need this diagnosis so bad. But my gp is inaccessible. You have to book appointments on the day at certain times and if you’re lucky to even get through to reception, appointments are completely booked. I’ve tried …	2021-12-20T22:01:29.000Z	rkydav	1	1	ADHD	why has the pandemic made gps completely inaccessible	1	https://www.reddit.com/r/ADHD/comments/rkydav/why_has_the_pandemic_made_gps_completely/
Rajah_1994	Been diagnosed with ADHD for over a decade. I take adderal but I don’t remember the dosage. In my area we have to refill our meds only on the day of which for me is the 24th. Not only will the pharmacy not refill my meds until the 26th but I won’t be back in town until the 31st. When I talked to the pharmacy they said I would be able to pick it up on the second of January. My Doctor told me not t…	2021-12-20T22:00:59.000Z	rkycrc	3	1	ADHD	Long time lurker first time poster	1	https://www.reddit.com/r/ADHD/comments/rkycrc/long_time_lurker_first_time_poster/
[deleted]	[removed]	2021-12-20T22:00:02.000Z	rkybyw	1	1	ADHD	Very successful ADHDers - What do you contribute your success to?	1	https://www.reddit.com/r/ADHD/comments/rkybyw/very_successful_adhders_what_do_you_contribute/
EnosGraves	[removed]	2021-12-20T21:59:31.000Z	rkybl9	1	1	ADHD	Just Found ADHD Comics by Dani Donovan	1	https://www.reddit.com/r/ADHD/comments/rkybl9/just_found_adhd_comics_by_dani_donovan/
Whisperberry	Adult, diagnosed a couple months ago and I have a funny ADHD story for y’all! I got a new phone early in 2020. I remember the day I got it was stressful because I had to physically go to a mall to pick it up, and then I was trying to transfer my data over in my car in the parking lot and it was pouring rain. I must have pulled only the phone out of its box before closing the box and putting it ba…	2021-12-20T21:57:33.000Z	rkya5x	1	8	ADHD	“Safe place I’ll remember” … over a year later	0.91	https://www.reddit.com/r/ADHD/comments/rkya5x/safe_place_ill_remember_over_a_year_later/
[deleted]	[deleted]	2021-12-20T21:56:17.000Z	rky98e	7	12	ADHD	Will it ever get better?	0.94	https://www.reddit.com/r/ADHD/comments/rky98e/will_it_ever_get_better/
elisbross	Today I've been to office where I don't go much often since covid happened. I don't know if this was part missing structure in my life since we have been to office but I was freaking productive today that I feel very good about myself. There might be a motivation to have everything done before I leave on my vacation which starts on 24rh December. Not many days are like this and I wish I could be …	2021-12-20T21:54:29.000Z	rky7vk	1	2	ADHD	I had super productive day	1	https://www.reddit.com/r/ADHD/comments/rky7vk/i_had_super_productive_day/
MummaGoose	My son is being diagnosed and we know that he has ADHD, just trying to figure out if he is also on the spectrum, or is it somewhat common for people with ADHD to also have a sensory disorder. His feet are the most sensitive thing. Literally currently will only wear one pair of socks and he’s sooo angry about his shoes and I’m so done with this right now as they are only 3m old. But to him he need…	2021-12-20T21:53:15.000Z	rky6vv	9	3	ADHD	How many of you have sensory sensitivities?	0.81	https://www.reddit.com/r/ADHD/comments/rky6vv/how_many_of_you_have_sensory_sensitivities/
SuccessfullyHandsome	So for some context, I am 21 years old, in my third year of university and I live with my Dad (divorced several years ago), brother, dads gf, and dads gf’s daughter. The past several months I’ve been doing my thing and ultimately just moved from one thing to the next because I’ve been busy. Over the months June to late august I worked as a a sleep away summer camp counselor and for those of you w…	2021-12-20T21:49:01.000Z	rky3no	5	2	ADHD	Gratitude… what is it?	1	https://www.reddit.com/r/ADHD/comments/rky3no/gratitude_what_is_it/
[deleted]	[removed]	2021-12-20T21:48:57.000Z	rky3mc	1	1	ADHD	Will it ever get any better?	1	https://www.reddit.com/r/ADHD/comments/rky3mc/will_it_ever_get_any_better/
AutumnElezen	I'm a strong believer in the power of sitting with your thoughts, and trying to think through and separate the factual thought from the emotion you might be feeling with it. As well as analysing whether the thought you are having is fact-based anyway. ANYWAY, as someone with anxiety I really want to work on and develop my mindfulness. But everytime I have tried building a meditation or journaling…	2021-12-20T21:48:35.000Z	rky3c3	3	1	ADHD	Meditation? Journaling? How do you guys practice mindfulness?	1	https://www.reddit.com/r/ADHD/comments/rky3c3/meditation_journaling_how_do_you_guys_practice/
Lonely_traffic_light	I'm just wondering how common this experience is among ADHD people. While I don't know where many of my stuff is and don't care. Sometimes I am 100% sure where something is, if I than don't find it, it can ruin my mental state for hours (or till I find it). I just become incredibly distressed and it's unbearable. Do you have similar experiences?	2021-12-20T21:45:45.000Z	rky14x	2	2	ADHD	Distressed when things are not where they are suppose to.	1	https://www.reddit.com/r/ADHD/comments/rky14x/distressed_when_things_are_not_where_they_are/
EndOk8590	I think I have this problem because I have ADHD. I'm on 36mg Concerta and it's hard to get a different medicine where I live because a lot of ADHD medicines are illegal (even with a prescription) because they're amphetamines. The Concerta definitely helps me get to work, but I'm still very distracted. I have this view in my head that I deserve breaks even if I have a lot to do. For example, if I …	2021-12-20T21:44:42.000Z	rky0a3	1	1	ADHD	How can I stop getting distracted while studying? Moreover, how can I give myself less breaks while studying?	1	https://www.reddit.com/r/ADHD/comments/rky0a3/how_can_i_stop_getting_distracted_while_studying/
drop_cap	I JUST discovered this life hack... and I feel like it has changed my life. I woke up 30 minutes before needing to actually wake up and took my Adderall XR with a full glass of water. I was easily able to fall back asleep. I legitimately felt my body start to wake up before my alarm went off. I felt my heart beat increase, my arms twitched a couple of times, and I started to hear day time sounds.…	2021-12-20T21:41:04.000Z	rkxxf1	54	183	ADHD	Take medication 30 minutes before you need to actually be awake, then go back to sleep	0.99	https://www.reddit.com/r/ADHD/comments/rkxxf1/take_medication_30_minutes_before_you_need_to/
[deleted]	[removed]	2021-12-20T21:40:27.000Z	rkxwxm	1	1	ADHD	Good adhd representation?	1	https://www.reddit.com/r/ADHD/comments/rkxwxm/good_adhd_representation/
LastandLeast	I took my meds, I grabbed something to drink from the fridge, and I have been sitting on my phone watching it slowly dwindle to the last crumb of battery before I plug it in. I haven't eaten, I haven't gotten dressed, I feel very certain my dogs have dumped over the trash can because they are bored but I just don't want to exist outside of my bedroom right now.	2021-12-20T21:39:08.000Z	rkxvvh	1	3	ADHD	It's 2:30 in the afternoon. I have done nothing today.	1	https://www.reddit.com/r/ADHD/comments/rkxvvh/its_230_in_the_afternoon_i_have_done_nothing_today/
SupernovaInSpace	Hello all, I've \[25 M\] always had this obsessive phase when starting a relationship, and it comes off very clingy. Like I was in a trance, and my entire emotional level was dictated by how the hyper-focused new relationship (or dating) was going. I've only recently realized this was most likely a form of my ADHD revealing itself. Overthinking the smallest detail, waiting for the next text, obse…	2021-12-20T21:33:08.000Z	rkxr4i	4	3	ADHD	Tough time deciding if marriage is right	1	https://www.reddit.com/r/ADHD/comments/rkxr4i/tough_time_deciding_if_marriage_is_right/
Intrepid-Carrot2128	I just notcied ADHD symptoms (im 25) I never in my life noticed any adhd syptoms but just couple of months now I became self-aware that it could be ADHD . Is it possible to notice it in ur mid 20's ? Or im just making shit up cuz im lazy or smth. And how my parents or teachers never noticed ADHD in me when i was a child if i even had it? &#x200B; Sorry for bad english	2021-12-20T21:31:44.000Z	rkxq24	2	3	ADHD	I just noticed	1	https://www.reddit.com/r/ADHD/comments/rkxq24/i_just_noticed/
Kerrze	I'm sure this isnt just me but maybe I want reassurance from other people with ADHD. I am pretty sure I have some form of APD with my ADHD but my girlfriend and other friends have pointed out that when they are talking to me directly I am mouthing everything they say as they are saying it. I have realized that if I dont see them talking to me I usually do not retain anything they said. We will be…	2021-12-20T21:30:44.000Z	rkxpbh	1	1	ADHD	Word processing difficulties	1	https://www.reddit.com/r/ADHD/comments/rkxpbh/word_processing_difficulties/
AxtonGTV	[removed]	2021-12-20T21:30:22.000Z	rkxp1n	1	1	ADHD	I found it	1	https://www.reddit.com/r/ADHD/comments/rkxp1n/i_found_it/
[deleted]	[removed]	2021-12-20T21:28:30.000Z	rkxnjj	1	1	ADHD	Mouthing things back	1	https://www.reddit.com/r/ADHD/comments/rkxnjj/mouthing_things_back/
hungoverinhanover	I saw the other post about something y'all are really good at, and I'd love to hear how your ADHD specifically has helped you do something really well or given you a leg-up in something. \*I'm struggling right now with the negative aspects/struggles of ADHD as a recent diagnosis and feeling hopeless/in the dumps, so I could really use some positivity/hear about the positive aspects of ADHD\*	2021-12-20T21:25:39.000Z	rkxle8	6	1	ADHD	What is something your ADHD has helped you with or do really well? Or, what is something that having ADHD has been an advantage in?	1	https://www.reddit.com/r/ADHD/comments/rkxle8/what_is_something_your_adhd_has_helped_you_with/
Time-Kaleidoscope-90	Hello! Have you experienced that (often) you suddenly lose interest in a person you really wanted to date before? Is it like with any other activity like exercising an instrument that you suddenly loose interest after maybe one or two weeks, even though everything was great before and though you were successful? This is really frustrating me.	2021-12-20T21:22:08.000Z	rkxipt	2	2	ADHD	How fast do you lose interest in a person you want to date?	1	https://www.reddit.com/r/ADHD/comments/rkxipt/how_fast_do_you_lose_interest_in_a_person_you/
janiepuff	I have chronic memory issues, especially storing auditory conversations. I can't remember when my memory was ever "good" and it's only gotten worse with age. I'm hoping being on the right ADHD meds will fix it but was curious if anyone has seen a "turnaround" after long term medication 14 char=300!	2021-12-20T21:18:22.000Z	rkxfr7	5	1	ADHD	Did your memory become better over time on medication?	1	https://www.reddit.com/r/ADHD/comments/rkxfr7/did_your_memory_become_better_over_time_on/
CMONEY2502	I hear all these stories of people who get hyper fixated on home improvement, chores, cleaning, etc. All these useful things. When I get hyperfixated it usually leads to me learning a shit ton of information, about an obscure topic, in a very short amount of time. Sometimes I get the hyper fixation on stuff like homework, but it only usually happens when I absolutely need to get it done (after a …	2021-12-20T21:17:29.000Z	rkxf37	4	12	ADHD	Why do I rarely hyperfixate on useful things?	0.94	https://www.reddit.com/r/ADHD/comments/rkxf37/why_do_i_rarely_hyperfixate_on_useful_things/
[deleted]	[deleted]	2021-12-20T21:15:47.000Z	rkxdry	8	2	ADHD	Those who struggle with anger because of ADHD, do the people around you understand?	0.75	https://www.reddit.com/r/ADHD/comments/rkxdry/those_who_struggle_with_anger_because_of_adhd_do/
Tinius7	Since this is such a constructive community with brilliant minds I thought I would share a little bit about my experience as a newly diagnosed and medicated first year student. I first addressed my ADHD symptoms with my parents 2 years ago with little success. They dismissed it very quickly because my academic achievements were good enough. I then came to university which did not have the structu…	2021-12-20T21:14:23.000Z	rkxcpe	1	1	ADHD	Semester 1 done - On track for +75%	0.67	https://www.reddit.com/r/ADHD/comments/rkxcpe/semester_1_done_on_track_for_75/
Ahmed_Reshah	[removed]	2021-12-20T21:14:10.000Z	rkxcj1	1	1	ADHD	What we accomplished... (A vent... A massive one...)	1	https://www.reddit.com/r/ADHD/comments/rkxcj1/what_we_accomplished_a_vent_a_massive_one/
RareBowl46	So, I had to change psychiatrists (long story) and the new one said she was not so sure I had ADHD, that it seemed to her that I had "agitated depression", so she prescribed me SSRIs (Venlafaxin) and forwarded me to some more tests. I was on methylphenidate (medikinet) XR before. I told her that the methylphenidate had helped with mood swings and executive function (I actually don't feel like ban…	2021-12-20T21:06:59.000Z	rkx6qj	1	1	ADHD	New Psychiatrist stopped prescribing me Methylphenidate and gave me SSRI. Did anyone experience this?	0.67	https://www.reddit.com/r/ADHD/comments/rkx6qj/new_psychiatrist_stopped_prescribing_me/
squirrel_acorn	[removed]	2021-12-20T21:06:04.000Z	rkx5zz	1	1	ADHD	Have you tried getting workplace accomodations?	1	https://www.reddit.com/r/ADHD/comments/rkx5zz/have_you_tried_getting_workplace_accomodations/
[deleted]	[deleted]	2021-12-20T20:57:59.000Z	rkwzga	2	2	ADHD	adderall and wellbutrin together	1	https://www.reddit.com/r/ADHD/comments/rkwzga/adderall_and_wellbutrin_together/
babyblu_e	I’ve always been godawful at laundry, I hate how repetitive and tedious it is. I used to leave laundry piles in my room for so long in that past that i’ve found mummified lizards buried under it.. on multiple occasions. So if you struggle with it as much as I have and think that there is no hope of ever improving, trust me i’ve been there. This is gonna be long so buckle up haha **Step one: two l…	2021-12-20T20:51:58.000Z	rkwuym	6	4	ADHD	after all these years I finally found a way to make myself do laundry, so I wanted to make a post to help others do the same!	1	https://www.reddit.com/r/ADHD/comments/rkwuym/after_all_these_years_i_finally_found_a_way_to/
CrowbarJimmy	I'm wondering if anybody has taken non-stimulant ADHD medication (such as Straterra) in combination with a stimulant medication. I have been for a bit now, although my doctor was hesitant and said it is uncommon. Dr. Russell Barkley roeccomened it in one of his videos, and my doctor mentioned that SNRIs can be helpful with the "crash" some people experience with stimulants. Anybody with positive …	2021-12-20T20:51:04.000Z	rkwu8v	2	1	ADHD	Non-Stimulants mixed with Stimulants?	0.67	https://www.reddit.com/r/ADHD/comments/rkwu8v/nonstimulants_mixed_with_stimulants/
Think-Team5521	I have had extreme anxiety on adderall . I have ptsd and anxiety prior to this. I even lowered my dose to 10 xr twice daily from 20 xr I just don't know what I should do . The 1st few hrs I seem ok .For the first two weeks then as it wore off the anxiety hit and crying. Now even on it, its causing it. Is there something I'm doing wrong? Is there something different that could possibly work better…	2021-12-20T20:48:49.000Z	rkwsj5	7	2	ADHD	Anxiety And crying on adderall ?	1	https://www.reddit.com/r/ADHD/comments/rkwsj5/anxiety_and_crying_on_adderall/
Please_just_hug_me	[removed]	2021-12-20T20:46:05.000Z	rkwqdd	0	1	ADHD	In the past 10 weeks, i have obsessed over and immediatley dropped the following topics:	1	https://www.reddit.com/r/ADHD/comments/rkwqdd/in_the_past_10_weeks_i_have_obsessed_over_and/
DeadMansMuse	[removed]	2021-12-20T20:43:21.000Z	rkwo7v	1	1	ADHD	Addicted to learning?	1	https://www.reddit.com/r/ADHD/comments/rkwo7v/addicted_to_learning/
SatansCEO	[removed]	2021-12-20T20:42:43.000Z	rkwnqj	1	1	ADHD	No ability to interpret/analyze visuals	1	https://www.reddit.com/r/ADHD/comments/rkwnqj/no_ability_to_interpretanalyze_visuals/
ShopComprehensive972	Declan M19. When texting, I always seem to copy how the other person texted. For example, I never usually sign my name after a text but it the other person does, I will. Was wondering if anyone else is the same and knows why I/we do it. My guess is something to do with anxiety or imposter syndrome. Thanks in advance for any response.	2021-12-20T20:39:08.000Z	rkwkyr	2	1	ADHD	Copying punctuation and format when texting.	0.67	https://www.reddit.com/r/ADHD/comments/rkwkyr/copying_punctuation_and_format_when_texting/
EveryOccasion4195	When I’m at work and my boss asks if I’ll be done with a project by a certain time or that it needs to be done, I have so much anxiety that I’m ready to scream and cry all at the same time. It just builds and builds as time passes & if I get caught on a problem I can’t seem to find a solution for, it feels like every muscle in my body is twisting. I fantasize about jumping around and shaking my w…	2021-12-20T20:34:07.000Z	rkwh5j	1	1	ADHD	Time Anxiety	1	https://www.reddit.com/r/ADHD/comments/rkwh5j/time_anxiety/
sussythrowaway	Hi everyone, I'm currently in the process of trying to get assessed for ADHD, and I'm finding it an absolute nightmare to (start to) study for school and study hobby-wise. I've not really been given any support for what to do in the time-being, so I'm feeling quite alone and I'm noticing that I'm starting to compare myself to others a lot more. I have exams starting January, and I'm still at a st…	2021-12-20T20:32:50.000Z	rkwg3e	1	1	ADHD	Finding studying whilst trying to get assessed for ADHD an absolute nightmare.	0.67	https://www.reddit.com/r/ADHD/comments/rkwg3e/finding_studying_whilst_trying_to_get_assessed/
Afraid_Blackberry486	[removed]	2021-12-20T20:28:31.000Z	rkwcjc	1	1	ADHD	Is anyone from this community working/freelancing from home using Upwork/People per Hour etc?	1	https://www.reddit.com/r/ADHD/comments/rkwcjc/is_anyone_from_this_community_workingfreelancing/
echurch1108	[removed]	2021-12-20T20:18:09.000Z	rkw4db	1	1	ADHD	Med Question	1	https://www.reddit.com/r/ADHD/comments/rkw4db/med_question/
[deleted]	[removed]	2021-12-20T20:14:09.000Z	rkw1ak	1	1	ADHD	Non-stimulants mixed with stimulants?	1	https://www.reddit.com/r/ADHD/comments/rkw1ak/nonstimulants_mixed_with_stimulants/
Gesde_io	I genuinely am not able to express my feelings even though I really want to, like, I really want to hug my friends, but I don't know if they will not like it or that it would be uncomfortable, I don't like to cry in front of people, I like a girl but I'm genuinely scared that she will not talk to me ever again and hate me if I tell her. I don't know if this is just me or it's an adhd thing. Does …	2021-12-20T20:14:04.000Z	rkw182	1	2	ADHD	I scared of expressing my feelings	1	https://www.reddit.com/r/ADHD/comments/rkw182/i_scared_of_expressing_my_feelings/
karenaviva	For heaven's sake, it was only TWO cards. But the logistics of finding the cards in my stash of "Card Packs of Good Intentions," writing a jaunty one-liner inside, finding the mailing address, writing the return address (with a pen that actually works), finding (in a doom pile of papers I know enough not to discard) & affixing stamps, and then cajoling my daughter into walking the cards to the ma…	2021-12-20T20:11:30.000Z	rkvz8q	2	52	ADHD	Just Mailed Two Holiday Cards / Feels Like I Completed a Marathon	0.98	https://www.reddit.com/r/ADHD/comments/rkvz8q/just_mailed_two_holiday_cards_feels_like_i/
DJRyot	I just started a new hobby and I really want to succeed at this one. I want to create art and entertain people. I'm naturally creative as a result of my ADHD so I want to put it to use. But I can't get passed the point of not being good at the thing that I have never done. I guess because it feels like failure. Idk. But regardless. How can I move beyond that point and start practicing while being…	2021-12-20T20:10:23.000Z	rkvyef	5	0	ADHD	How do you get passed the point where you quit because you are immediately bad at something?	0.5	https://www.reddit.com/r/ADHD/comments/rkvyef/how_do_you_get_passed_the_point_where_you_quit/
[deleted]	[deleted]	2021-12-20T20:06:42.000Z	rkvvji	10	3	ADHD	I wasn't given extra time on my chem final and I went from a 4.0 to an automatic F because I got lower than 50%.	0.8	https://www.reddit.com/r/ADHD/comments/rkvvji/i_wasnt_given_extra_time_on_my_chem_final_and_i/
peachy_kt	I started on Vyvanse just a couple days ago and it felt like it only worked for the first 2 days but now i just feel “normal” again being that for the first 17 years of my life YOU KNOW i had untreated adhd. Im still having a feeling of “i gotta go go go”, im still a mindracy and still zoning out a ton which isn’t uncommon for me. I feel like it’s working more physically then mentally but just a …	2021-12-20T20:02:29.000Z	rkvs99	5	0	ADHD	Will starting on a dosage too low for me feel like its working the first couple days?	0.5	https://www.reddit.com/r/ADHD/comments/rkvs99/will_starting_on_a_dosage_too_low_for_me_feel/
[deleted]	[removed]	2021-12-20T20:01:58.000Z	rkvru5	1	1	ADHD	I've rearranged my bookshelf	1	https://www.reddit.com/r/ADHD/comments/rkvru5/ive_rearranged_my_bookshelf/
TremblinBlender	My best friend was diagnosed with ADHD when he was a kid. He used to take medication for it, but he doesn't anymore. A few years ago he was prescribed an antidepressant. I'm not a doctor, but from my observation, his depression seems to have gotten worse. He's tired all the time, and falls asleep a lot during the day. Recently he was in the hospital for some tests to see if something might be wro…	2021-12-20T19:58:46.000Z	rkvp2i	4	1	ADHD	I need some guidance on how I can help my friend	1	https://www.reddit.com/r/ADHD/comments/rkvp2i/i_need_some_guidance_on_how_i_can_help_my_friend/
carriebrokeshaw	Does anyone else have a strong preference for doing things by hand over using machines? I do all of my writing and arithmetic with a pen and paper, prefer hand-sewing to machine sewing, hand mixing baked goods to using my stand mixer etc. When I mentioned to my psychiatrist that I do all of my work with pen and paper, even though I have computer programs I could use, she suggested it may be an “A…	2021-12-20T19:49:43.000Z	rkvhu1	25	100	ADHD	Doing things by hand	0.99	https://www.reddit.com/r/ADHD/comments/rkvhu1/doing_things_by_hand/
[deleted]	[deleted]	2021-12-20T19:49:22.000Z	rkvhjb	6	7	ADHD	Anyone here tried THCv to help with attention/focus?	1	https://www.reddit.com/r/ADHD/comments/rkvhjb/anyone_here_tried_thcv_to_help_with_attentionfocus/
mc_orangXD	[removed]	2021-12-20T19:49:05.000Z	rkvhay	1	1	ADHD	got diagnosed yesterday	1	https://www.reddit.com/r/ADHD/comments/rkvhay/got_diagnosed_yesterday/
[deleted]	[deleted]	2021-12-20T19:48:54.000Z	rkvh56	1	0	ADHD	Considering dropping out of college, but I have no where else to go	0.5	https://www.reddit.com/r/ADHD/comments/rkvh56/considering_dropping_out_of_college_but_i_have_no/
[deleted]	[removed]	2021-12-20T19:47:53.000Z	rkvgbs	1	1	ADHD	Did your memory become any better?	1	https://www.reddit.com/r/ADHD/comments/rkvgbs/did_your_memory_become_any_better/
Nomynameisbutts	And I am coming over here for some comfort. I am doing the thing where for once I am like "GOTTA RESPOND TO POSTS AND COMMENTS FOR ONCE" knowing full well that I will probably regret it later based on notifications, and because people are a lot less nice once you get out into the other subreddits. I'm being a baby today, but to be fair I also accidentally took my Adderall at 3 am this morning ins…	2021-12-20T19:45:52.000Z	rkvf8v	21	42	ADHD	Doing the thing where I accidentally get engaged in the comments on reddit	1	https://www.reddit.com/r/ADHD/comments/rkvf8v/doing_the_thing_where_i_accidentally_get_engaged/
somerandononsense	I call it free range brain because it makes me laugh to imagine tiny brains on little chicken legs running through a field. So today is meds free by choice. I got the house to myself so I can be as ridiculous as I feel with no witnesses about. I can let my brain roam freely anywhere it wishes to go. I find occasional days like this make me a better human being. What do you call your days like tha…	2021-12-20T19:41:16.000Z	rkvbnw	753	1647	ADHD	Do you have a name for the days when you choose not to take your meds?	0.99	https://www.reddit.com/r/ADHD/comments/rkvbnw/do_you_have_a_name_for_the_days_when_you_choose/
Pearlifactaion	This is my second concussion and I have absolutely no idea how long it's going to last. My first concussion was a minor one, but it took me six months before I could even have a job again. Now I'm stuck at home all the time, barely even able to do more than a few tasks a day because of my fatigue and low energy levels. I more easily forget what I was even doing half the time, especially if I over…	2021-12-20T19:39:28.000Z	rkvaa5	1	3	ADHD	Having a concussion while also having ADHD is super upsetting.	1	https://www.reddit.com/r/ADHD/comments/rkvaa5/having_a_concussion_while_also_having_adhd_is/
Jake0810_	[removed]	2021-12-20T19:37:57.000Z	rkv93g	1	1	ADHD	How do I tell if I have ADHD and it’s not just a “personality” issue?	1	https://www.reddit.com/r/ADHD/comments/rkv93g/how_do_i_tell_if_i_have_adhd_and_its_not_just_a/
[deleted]	[deleted]	2021-12-20T19:36:30.000Z	rkv7ym	2	2	ADHD	I posted a long story of mine, in my previous post. So that I can get help from you guys. Was it too long?	1	https://www.reddit.com/r/ADHD/comments/rkv7ym/i_posted_a_long_story_of_mine_in_my_previous_post/
[deleted]	[removed]	2021-12-20T19:35:20.000Z	rkv72g	1	1	ADHD	Do you have a nickname for your brain on days you don't take meds? I call it free range brain bc it makes me laugh to imagine tiny brains on chicken legs running through a field	1	https://www.reddit.com/r/ADHD/comments/rkv72g/do_you_have_a_nickname_for_your_brain_on_days_you/
throwaway20191120	Basically I might work like this: M: 7.30-16.00 T: 12.00-19.15 W: 7.30-16.00 And then the rest of the week are 12-19.15. On the days I get off at 16, I feel really guilty when I get home because “I have to get up at 6, I really should consider going to bed.” This starts as soon as around 18.00. I get nothing done and just wait around for the “tired” to hit me. On the other hand, when I get off at…	2021-12-20T19:32:25.000Z	rkv4qo	1	2	ADHD	I (22) work shifting shifts and I have no idea what to do with myself when I get home. Advice?	0.75	https://www.reddit.com/r/ADHD/comments/rkv4qo/i_22_work_shifting_shifts_and_i_have_no_idea_what/
harryhulk433	[removed]	2021-12-20T19:31:52.000Z	rkv49o	0	1	ADHD	What should I do?	1	https://www.reddit.com/r/ADHD/comments/rkv49o/what_should_i_do/
randomlytypingaway	[removed]	2021-12-20T19:29:29.000Z	rkv2bu	1	1	ADHD	Got diagnosed today!	1	https://www.reddit.com/r/ADHD/comments/rkv2bu/got_diagnosed_today/
twomints	I was recently diagnosed and we tried adderall which didn't seem to really help me focus at all. I did get the rush of calm, but never the focus. Now I am taking Ritalin and it feels the same. Also, both of these only seem to last for maybe an hour (adderall IR 15mg 2x day and Ritalin 20mg 2x a day is where I stopped but started on lower MG and worked up). I just don't really understand if the me…	2021-12-20T19:26:36.000Z	rkv036	1	1	ADHD	What is it supposed to feel like when your meds are working perfectly?	0.67	https://www.reddit.com/r/ADHD/comments/rkv036/what_is_it_supposed_to_feel_like_when_your_meds/
kisslizards	[removed]	2021-12-20T19:26:17.000Z	rkuzuj	0	1	ADHD	How to Executive Function, from an ADHDer [Article]	1	https://www.reddit.com/r/ADHD/comments/rkuzuj/how_to_executive_function_from_an_adhder_article/
BeyondTriggered247	[removed]	2021-12-20T19:21:45.000Z	rkuweu	1	1	ADHD	Going back in	1	https://www.reddit.com/r/ADHD/comments/rkuweu/going_back_in/
[deleted]	[deleted]	2021-12-20T19:21:10.000Z	rkuvyw	1	1	ADHD	Side effects of Adderall?	1	https://www.reddit.com/r/ADHD/comments/rkuvyw/side_effects_of_adderall/
Dr-Avacado	Yesterday, I had a full on panic attack. It drained the life out of me. I messaged my boss yesterday around 6 pm (company CEO) and asked if it would be considered unprofessional to ask for a day off for mental health. My boss said it was okay and encouraged me to only take a half a day off so I didn't use up all my pto so quickly. I got ahold of transportation and made sure we had enough staffing…	2021-12-20T19:20:57.000Z	rkuvs9	156	737	ADHD	Taking a half a day off for mental health seems to be an issue for my team leader?	0.99	https://www.reddit.com/r/ADHD/comments/rkuvs9/taking_a_half_a_day_off_for_mental_health_seems/
chlodo_baggins	Hey all, first time posting and hoping I could get a little advice. I (23F) was diagnosed with severe combination ADHD back in the summer after years of frustration/confusion/shame/etc. My wife suggested that I go in and both our lives have changed for the better since treatment and medication became the norm in my life. While there's many things I struggle with, the number one is starting to sca…	2021-12-20T19:19:11.000Z	rkuug1	4	2	ADHD	Struggling with weight loss	0.75	https://www.reddit.com/r/ADHD/comments/rkuug1/struggling_with_weight_loss/
isthisathrowawaay	I find myself always craving "more". Till recently, I though my perfectionism was only an issue with respect my job/work, but as of late I see how large a role it plays in the rest of my life. I find myself going through life not being able to enjoy myself/live in the moment. I feel like my brain is always thinking of alternatives of how the moment could be made "better". Thus, I'm never able to …	2021-12-20T19:15:17.000Z	rkurhg	3	8	ADHD	Ideas for enjoying the moment?	0.9	https://www.reddit.com/r/ADHD/comments/rkurhg/ideas_for_enjoying_the_moment/
[deleted]	[removed]	2021-12-20T19:14:00.000Z	rkuqdn	1	1	ADHD	My current podcast obsession is the ADHD experts podcast by additude	1	https://www.reddit.com/r/ADHD/comments/rkuqdn/my_current_podcast_obsession_is_the_adhd_experts/
GentleMoonFlower	Nope, never was gifted like a lot of people here. Never was on the honor roll; C/D averages; special needs; graduated 49% of class; 1’s on all AP tests; 850 total score on the SAT, 14 on the ACT; 2.4 college GPA, no internships. Nope, never was gifted like a lot of people here. Never was on the honor roll; C/D averages; special needs; graduated 49% of class; 1’s on all AP tests; 850 total score o…	2021-12-20T19:12:21.000Z	rkup37	1	3	ADHD	Anyone been a low-preformer their whole life?	1	https://www.reddit.com/r/ADHD/comments/rkup37/anyone_been_a_lowpreformer_their_whole_life/
ThisIsHarlie	UGH I’ve managed to find so many tricks for adhd but it’s officially been 2 months and 8 missed appointments to get my brake pads replaced and now I’m pretty sure I’ll need rotors too. Can’t be bothered to do it. What’s something fun about bringing your car in that can motivate me to get there on Thursday?	2021-12-20T19:11:02.000Z	rkuo44	4	7	ADHD	Why is it SO hard to bring my car in?	1	https://www.reddit.com/r/ADHD/comments/rkuo44/why_is_it_so_hard_to_bring_my_car_in/
[deleted]	[removed]	2021-12-20T19:09:26.000Z	rkumur	1	1	ADHD	Anyone been a low-preformed their whole life?	1	https://www.reddit.com/r/ADHD/comments/rkumur/anyone_been_a_lowpreformed_their_whole_life/
Jarren2003zz	[removed]	2021-12-20T19:08:02.000Z	rkulpr	1	1	ADHD	How to read if you have adhd.	1	https://www.reddit.com/r/ADHD/comments/rkulpr/how_to_read_if_you_have_adhd/
theunknowncompanion	Hey there, So recently I’ve had reoccurring panic attacks, I’m on holiday at the moment and I should be relaxing. Sometimes I do feel relaxed and happy, but when we get back to the hotel room, if I relax too much, I sometimes seem to trigger a panic attack? Words don’t mean anything, I can hear my dad in the next room but not really understanding what he’s saying, and my head becomes extremely li…	2021-12-20T19:03:42.000Z	rkuics	5	2	ADHD	Reoccurring panic attacks?	1	https://www.reddit.com/r/ADHD/comments/rkuics/reoccurring_panic_attacks/
Regan4426225522	I am a 19 year old female and I was diagnosed with ADHD and medicated on vyvanse 3/4 years ago now and my medication has helped me in literally every part of my life except food. Before I was diagnosed and medicated I was extremely suicidal and depressed but being medicated allowed me to process my thoughts and get back into hobbies I liked, excel at work and school, gain a social life and a boyf…	2021-12-20T19:01:20.000Z	rkughw	7	11	ADHD	Can’t eat on my medication	1	https://www.reddit.com/r/ADHD/comments/rkughw/cant_eat_on_my_medication/
Kristatos69	[removed]	2021-12-20T19:00:20.000Z	rkufo0	1	1	ADHD	Last finals ever	1	https://www.reddit.com/r/ADHD/comments/rkufo0/last_finals_ever/
Walt_the_Wanderer	Any Romanians on this subreddit? I have some questions about what ADHD medications are prescribed most often in Romania, what is available on the market and if it's a prescription-only issue. A bit of background (because I can't get away with a short description), basically I've had trouble concentrating since I was a kid - all of my classmates would know what task they were assigned, and I just …	2021-12-20T18:59:21.000Z	rkueqx	1	2	ADHD	Any Romanians on this subreddit? I have some questions about ADHD medication in Romania.	1	https://www.reddit.com/r/ADHD/comments/rkueqx/any_romanians_on_this_subreddit_i_have_some/
[deleted]	[deleted]	2021-12-20T18:57:27.000Z	rkudcf	1	0	ADHD	Any experience with an ADHD med that doesn’t worsen anxiety?	0.5	https://www.reddit.com/r/ADHD/comments/rkudcf/any_experience_with_an_adhd_med_that_doesnt/
ThatWhovian2001	I'll admit, i did stop taking them at times when even my SO made me feel a bit bad about taking them siting on at addiction and so on (She's extreamly understanding in every other way about my adhd though, and I'm so grateful shes able to put up with me). Besides that, there are times i forget to take my meds and that itself becomes a habit of being to bleh to take them, and after awhile when i s…	2021-12-20T18:56:57.000Z	rkucyu	6	5	ADHD	How do you guys not forget to take meds?	1	https://www.reddit.com/r/ADHD/comments/rkucyu/how_do_you_guys_not_forget_to_take_meds/
Flimsy_Cheesecake_45	[removed]	2021-12-20T18:56:51.000Z	rkucvy	0	1	ADHD	SOS: sincerely, the gal with 121,000 planners, notebooks, and paperless “notes”	1	https://www.reddit.com/r/ADHD/comments/rkucvy/sos_sincerely_the_gal_with_121000_planners/
sivadneb	I currently just use Google reminders through assistant (eg, "remind me to ____ at 5:00"). However, sometimes the reminder comes up, and for whatever reason I don't see/hear the notification. Sometimes I'll even absentmindedly dismiss the notification. Is there an app that will just keep "nagging" me every now and then (with a notification chime) until I mark the task as finished?	2021-12-20T18:49:48.000Z	rku7on	3	1	ADHD	What's a good reminder app that will "nag" me if I haven't done the thing?	0.67	https://www.reddit.com/r/ADHD/comments/rku7on/whats_a_good_reminder_app_that_will_nag_me_if_i/
InvincibleSummer_	Recently got diagnosed and put on meds. I don't feel as restless when I'm on 10mg XR Medikinet (basically Ritalin) but when the meds wear off I start to feel restless again, get way more impulsive/hyperactive etc and find it even harder to calm down than when completely unmedicated.. Sleep has always been a big issue for me. I know about exercise, daylight, meditation, melatonin, weighted blanket…	2021-12-20T18:48:57.000Z	rku70v	1	1	ADHD	Fixing sleep/restlessness? Is there any way you can even (with meds)?	1	https://www.reddit.com/r/ADHD/comments/rku70v/fixing_sleeprestlessness_is_there_any_way_you_can/
[deleted]	[removed]	2021-12-20T18:46:55.000Z	rku5hk	1	1	ADHD	Any Romanians in here?	1	https://www.reddit.com/r/ADHD/comments/rku5hk/any_romanians_in_here/
BrahmTheImpaler	Hi all I love this sub for helping me out with this journey. Me, my son, and my daughter are all currently being dx'ed w ADHD. Son is in 1st grade. I'm in contact w the school psychologist and his teacher. The teacher wrote to me that she is "shocked" because he is easily in the top 10% of her students. However, at home, he throws huge tantrums and hyperfocuses on whatever he is into at the momen…	2021-12-20T18:42:27.000Z	rku26t	111	115	ADHD	Son diagnosed, teacher is shocked because he's such a great student	1	https://www.reddit.com/r/ADHD/comments/rku26t/son_diagnosed_teacher_is_shocked_because_hes_such/
Fun_Historian4842	I am currently taking Vyvanse and I noticed nothing taste good after taking it like everything taste like shit. My doctor told me its not the medication and i have an oral thrush, but ive been taking his medicine for almost 2 weeks and its not getting better. I decded to stop taking the medicine for about a week and it started to get slightly better but i wasnt sure if it was the mouthwash for th…	2021-12-20T18:41:46.000Z	rku1p0	3	0	ADHD	VYVANSE AND TASTE IMPAIRMENT	0.33	https://www.reddit.com/r/ADHD/comments/rku1p0/vyvanse_and_taste_impairment/
kylolistens2sithwave	[removed]	2021-12-20T18:36:48.000Z	rktxy6	0	1	ADHD	How does cannabis/thc/etc affect your ADHD? Does it interact with your meds?	1	https://www.reddit.com/r/ADHD/comments/rktxy6/how_does_cannabisthcetc_affect_your_adhd_does_it/
StarsEatMyCrown	Do you think I should prepare a list of traits that make me think I have ADHD? Also, is it normal to have an urge to cancel the appointment because you're in internal conflict on whether or not you actually have it? Sometimes I read things and can't relate. Then it's like everything fits. I know there is something wrong with me though I fear not being taken seriously though.	2021-12-20T18:29:37.000Z	rktsd0	3	3	ADHD	Seeing the doctor today about possibly having ADHD	1	https://www.reddit.com/r/ADHD/comments/rktsd0/seeing_the_doctor_today_about_possibly_having_adhd/
Minute_Director8861	i (18f) am taking my driving lessons these days and i feel like i can barely remember the steps , i mis them up a lot , and i also like step on the brakes whether too soon or too late . i can barely focus on both sides and check if everything is safe to like turn or smth . I'm not on meds because I'm too broke amd there's no way i can get them , pls any advice? edit : thank u guys for ur response…	2021-12-20T18:28:18.000Z	rktrbj	120	255	ADHD	driving with adhd .... let's talk about it	0.99	https://www.reddit.com/r/ADHD/comments/rktrbj/driving_with_adhd_lets_talk_about_it/
Guinypher	I've been in the "research everything and get all the new strategies and identity crisis sorted out" phase since I realized I have Adhd in July. Have found lots of podcasts and the Thriving with Adult ADHD book already, along with reddit 😉 so I'm looking now for more advanced/nuanced reading to tackle some of the shame and rewiring I'm working through to get my life back on track. Just looking fo…	2021-12-20T18:27:42.000Z	rktqtz	11	13	ADHD	Good ADHD books for a recently diagnosed adult?	0.94	https://www.reddit.com/r/ADHD/comments/rktqtz/good_adhd_books_for_a_recently_diagnosed_adult/
scoopdiwoopdi	i lost my passport, two sets of the same keys, important jewelry. I missed my sisters graduation party because I forgot. I’m 5/10 min late to work everyday. I can’t seem to respond to text messages even when people think I’m literally missing. I don’t want to go back on ADHD meds cuz they make me feel like shit but I don’t think I have any other choice. I just really don’t want to be this way any…	2021-12-20T18:12:37.000Z	rktf1n	1	4	ADHD	cant keep track of anything and it’s inconveniencing everyone around me	0.84	https://www.reddit.com/r/ADHD/comments/rktf1n/cant_keep_track_of_anything_and_its/
MrX101	[removed]	2021-12-20T18:12:08.000Z	rkten4	1	1	ADHD	Do any of you have a constant "Extreme Desire to do literally nothing"?	1	https://www.reddit.com/r/ADHD/comments/rkten4/do_any_of_you_have_a_constant_extreme_desire_to/
Cable_Minimum	I'm one of those people who get really into a new planner for about two weeks, then get bored and overwhelmed and stop using it. I've been doing some mild research (aka procrastination) on different types of journalling and planners that work well for ADHD, and everyone seems to say bullet journals. Bullet journals, at least to me, seem like such a huge task just to make that I can't ever start w…	2021-12-20T18:10:40.000Z	rktdgo	18	18	ADHD	What planners/journals work for you?	1	https://www.reddit.com/r/ADHD/comments/rktdgo/what_plannersjournals_work_for_you/
Wagging_tail69	At some point my hyperfocuse went from monofocus to multi/scattered focus. Basicaly it went from things like games to browsing the internet. While it sounds like a similar fun 'waste og time' activety it is really not. When i 'browse' the internet i am very much jumping from task to task as an example: i will barely have made it through the intro of youtube video before i start skimming through m…	2021-12-20T18:10:20.000Z	rktd70	3	3	ADHD	Tips for hyperfocusing on a single fun thing? (hyperfocusing on one fun thing rather than jump from one thing to the next, and getting overwhelmed rather than having fun)	1	https://www.reddit.com/r/ADHD/comments/rktd70/tips_for_hyperfocusing_on_a_single_fun_thing/
sagfhdj	I haven't studied all semester. I have my exams in January and I have probably studied for 8 hours all semester. I just got diagnosed but do you have any tips or tricks regarding how to sit down and actually study? For at least a couple of hours a day or at least one or two. I know there aren't quick fixes but maybe tips and tricks. I am meeting my psychiatrist and am gonna talk about medication …	2021-12-20T18:05:53.000Z	rkt9lz	2	4	ADHD	Studying. I have to cram my whole semester	1	https://www.reddit.com/r/ADHD/comments/rkt9lz/studying_i_have_to_cram_my_whole_semester/
[deleted]	[deleted]	2021-12-20T17:59:27.000Z	rkt44g	1	1	ADHD	Day 3 10 mg Adderall question	1	https://www.reddit.com/r/ADHD/comments/rkt44g/day_3_10_mg_adderall_question/
usspaceforce	I fell into the Sarlacc Pit of Tik Tok a few months ago, and I'm pretty sure I could've built a small cabin with the time I spent on that app. It seemed helpful for a while because I was learning a lot from all the accounts that discuss ADHD. But after a while I came to the conclusion that Tik Tok is the equivalent of a sugar water fly trap for people with ADHD. Side note: I forgot to take my ADH…	2021-12-20T17:58:39.000Z	rkt3hh	3	5	ADHD	What is/has been your biggest time thief?	1	https://www.reddit.com/r/ADHD/comments/rkt3hh/what_ishas_been_your_biggest_time_thief/
bi_pancake_party	[removed]	2021-12-20T17:58:29.000Z	rkt3cs	1	1	ADHD	Just failed yet another test	1	https://www.reddit.com/r/ADHD/comments/rkt3cs/just_failed_yet_another_test/
[deleted]	[deleted]	2021-12-20T17:57:26.000Z	rkt2kq	4	0	ADHD	15m and I jsur hid my adhd pills from my mom so she can’t force me to take them	0.33	https://www.reddit.com/r/ADHD/comments/rkt2kq/15m_and_i_jsur_hid_my_adhd_pills_from_my_mom_so/
thesoulishollow	[removed]	2021-12-20T17:54:30.000Z	rkt0er	1	0	ADHD	Adhd is a good thing	0.3	https://www.reddit.com/r/ADHD/comments/rkt0er/adhd_is_a_good_thing/
ladysarahisdone	[removed]	2021-12-20T17:49:55.000Z	rkswsy	21	6	ADHD	Why isn’t it more common knowledge that many popular foods/supplements inhibit metabolism of ADHD stimulant meds? 😫	1	https://www.reddit.com/r/ADHD/comments/rkswsy/why_isnt_it_more_common_knowledge_that_many/
[deleted]	[deleted]	2021-12-20T17:49:50.000Z	rkswqz	0	2	ADHD	ADHD work tips thread	1	https://www.reddit.com/r/ADHD/comments/rkswqz/adhd_work_tips_thread/
VioletAries	Hey all! So I started my ADHD medication back in october. I'm finding I get on with it pretty okay except that it literally ruins my appetite completely, even when I'm not on them (I only take them during the week and leave myself the weekends off). I have no interest in food whatsoever even if I am starving. It's gotten to the point where I'm almost throwing up because I'm so hungry but every ti…	2021-12-20T17:47:50.000Z	rksv73	5	1	ADHD	Eating with medication	1	https://www.reddit.com/r/ADHD/comments/rksv73/eating_with_medication/
abdout77	I’m 22 years old and after having had ADHD for as far as I remember, my friends pushed me to go see a psychiatrist. Which I will do tomorrow. Hope I can maybe get prescriptions like that. Problem is, I don’t know if I’ll be able to explain the symptoms to him. I’ve had ADHD all my life, until recently i thought all of the things I do (nail biting, social anxiety, à able to finish a task, forget s…	2021-12-20T17:47:48.000Z	rksv60	1	1	ADHD	going to a psychiatrist tomorrow - In need of (general) advice. Short post	1	https://www.reddit.com/r/ADHD/comments/rksv60/going_to_a_psychiatrist_tomorrow_in_need_of/
LaGBIT	[removed]	2021-12-20T17:31:52.000Z	rksijz	0	1	ADHD	A powerful and almost instant tool to treat ADHD - The amazing benefits of neurofeedback therapy	1	https://www.reddit.com/r/ADHD/comments/rksijz/a_powerful_and_almost_instant_tool_to_treat_adhd/
fleshtomeatyou	[removed]	2021-12-20T17:28:24.000Z	rksfql	3	6	ADHD	How do I get an ADHD diagnosis?	0.81	https://www.reddit.com/r/ADHD/comments/rksfql/how_do_i_get_an_adhd_diagnosis/
whatsername_xx3	It’s not that I don’t want to. I really do. But things keep getting in the way and then it gets pushed back and now it’s almost Christmas and it just seems like a waste. We put the tree up and did Christmas lights outside but haven’t decorated the tree yet. Last year we didn’t even put up a tree, even though we bought one. I feel like such a failure. There’s so much going on during the holidays a…	2021-12-20T17:22:58.000Z	rksbby	2	1	ADHD	Struggling to decorate for the holidays	1	https://www.reddit.com/r/ADHD/comments/rksbby/struggling_to_decorate_for_the_holidays/
JaderAiderrr	So I have been having a very hard time the last few years with motivation for things like cleaning and organizing. I feel like it’s causing me to be depressed and anxious, but I still can’t seem to find the energy to just get it done. Is this something that others with ADHD experience or is this more related to depression? Thank you all in advance!	2021-12-20T17:22:56.000Z	rksbb5	3	1	ADHD	ADHD and lack of motivation	1	https://www.reddit.com/r/ADHD/comments/rksbb5/adhd_and_lack_of_motivation/
dogearth	I’m currently not medicated and also have a Generalized anxiety disorder- a lot of my anxiety stems from ADHD and all of the executive dysfunction and issues with time and prioritizing things and not becoming paralyzed by simple tasks. I’d love to hear what made everyone realize they wanted medication. I say “need” , but I don’t mean that there are certain criteria to getting medication- I just w…	2021-12-20T17:21:21.000Z	rksa12	5	1	ADHD	How did you know you “needed” medication?	1	https://www.reddit.com/r/ADHD/comments/rksa12/how_did_you_know_you_needed_medication/
[deleted]	[removed]	2021-12-20T17:21:20.000Z	rksa09	1	1	ADHD	Anyone else struggle to decorate for the holidays?	1	https://www.reddit.com/r/ADHD/comments/rksa09/anyone_else_struggle_to_decorate_for_the_holidays/
lekurumayu	Hello everyone, I've been diagnosed with generalised anxiety disorder for years now, and had my adhd diagnistic only a few weeks ago. I knew it existed, I related to a friend who had it but neer thought I actually had the thing. My problem is, and has been for most of my uni years, that I can't work. It triggers a weird and disconfortable feeling that I associate with anxiety. I can't stay focuse…	2021-12-20T17:21:07.000Z	rks9tg	3	2	ADHD	Can adhd trigger anxiety ?	1	https://www.reddit.com/r/ADHD/comments/rks9tg/can_adhd_trigger_anxiety/
[deleted]	[removed]	2021-12-20T17:19:45.000Z	rks8o5	1	1	ADHD	Is the post that I’ve shared too long? Should I shorten it a bit to get reactions?	1	https://www.reddit.com/r/ADHD/comments/rks8o5/is_the_post_that_ive_shared_too_long_should_i/
itsinhere1004	Hi all. If you’re like me and your doctor ignored your pleads for diagnosis and help, look no further. I just graduated nursing school and always struggled. Many appointments with my primary asking for anxiety meds and referrals. Constantly told me I should do yoga and other stuff. Had an apt with cerebral today that I made two weeks ago after being fed up with my primary dismissing my pleads. 1 …	2021-12-20T16:57:34.000Z	rkrqmc	5	3	ADHD	Cerebral rx success	1	https://www.reddit.com/r/ADHD/comments/rkrqmc/cerebral_rx_success/
FecklessEndangerment	\-Really more of a Relatable Vent, than a support request , but there no Vent flair- So I just lost my pen for the 2nd time in an hour. &#x200B; It is my only stylus pen that I have left... because the small things I own don't generally get replaced due to breakage or wearing out, I just lose them again and again until the % chance I can find them again becomes 0 and they are Forever Lost. It is …	2021-12-20T16:55:09.000Z	rkrooy	19	25	ADHD	An Unparalleled Ability to Lose Things	1	https://www.reddit.com/r/ADHD/comments/rkrooy/an_unparalleled_ability_to_lose_things/
[deleted]	[removed]	2021-12-20T16:49:44.000Z	rkrkm6	1	1	ADHD	I have an appointment today to talk to my doctor about possibly having ADHD, and feel like cancelling	1	https://www.reddit.com/r/ADHD/comments/rkrkm6/i_have_an_appointment_today_to_talk_to_my_doctor/
[deleted]	[removed]	2021-12-20T16:46:12.000Z	rkrhuw	1	1	ADHD	What is your experience with med breaks for stimulants?	1	https://www.reddit.com/r/ADHD/comments/rkrhuw/what_is_your_experience_with_med_breaks_for/
Fun-Performance-398	Most of the time you hear it "Grit n Grace" but I'm learning that I need to switch the order of these terms. See, I have this big work project that requires a lot of mental concentration and focus. I have been avoiding it like the plague for a few days now. So, today I decided was the day for some head down, note-taking, slow learning, and task-killing concentration. In quite an unusual fashion, …	2021-12-20T16:43:46.000Z	rkrfxq	1	1	ADHD	Grace N Grit	1	https://www.reddit.com/r/ADHD/comments/rkrfxq/grace_n_grit/
elpachyderm	[removed]	2021-12-20T16:43:07.000Z	rkrfew	1	1	ADHD	How long of a supply of meds do you guys keep?	1	https://www.reddit.com/r/ADHD/comments/rkrfew/how_long_of_a_supply_of_meds_do_you_guys_keep/
[deleted]	[removed]	2021-12-20T16:41:47.000Z	rkreeg	1	1	ADHD	I have an appointment today to talk to my doctor about the possibility that I have ADHD, and now I'm doubting that I do	1	https://www.reddit.com/r/ADHD/comments/rkreeg/i_have_an_appointment_today_to_talk_to_my_doctor/
[truncated: 36,218 more rows]
